# Supplementary material for: Cross-Sectional Associations between Prenatal Per- and Poly-Fluoroalkyl Substances and Bioactive Lipids in Three Environmental Influences on Child Health Outcomes (ECHO) Cohorts
Source: Environ Sci Technol. 2024 May 1;58(19):8264–77. doi: 10.1021/acs.est.4c00094 (PMC11097396; doi:10.1021/acs.est.4c00094)
Supplement: Supplementary file 2 — es4c00094_si_002.xlsx [file es4c00094_si_002.xlsx]

## Sheet: Cover Sheet
Supplementary Tables for
Cross-sectional Associations Between Prenatal Per- And Poly-Fluoroalkyl Substances and Bioactive Lipids in Three Environmental influences on Child Health Outcomes (ECHO) Cohorts
Authors:	Himal Suthar, Tomás Manea, Dominic Pak, Megan Woodbury, Stephanie M. Eick, Amber Cathey,
	Deborah J. Watkins, Rita S. Strakovsky, Brad A. Ryva, Subramaniam Pennathur, Lixia Zeng, David Weller, June-Soo Park,
	Sabrina Smith, Erin DeMicco, Amy Padula, Rebecca C. Fry, Bhramar Mukherjee, Andrea Aguiar, Sarah Dee Geiger,
	Shukhan Ng, Gredia Huerta-Montanez, Carmen Vélez-Vega, Zaira Rosario, Jose F. Cordero, Emily Zimmerman,
	Tracey J. Woodruff, Rachel Morello-Frosch, Susan L. Schantz, John D. Meeker, Akram Alshawabkeh,
	Max T. Aung and on behalf of Program Collaborators for Environmental Influences on Child Health Outcomes*
Corresponding author:	Max T. Aung
	University of Southern California, Keck School of Medicine
	Department of Population and Public Health Sciences
	SSB 225R
	1845 N Soto St., Los Angeles, CA, 90032
	Email: maxaung@usc.edu
This file includes Supplemental Tables S1-S21, Totaling 21 pages
Table of Contents
Supplemental Table 1	PFAS Detection Rates and Distributions Across Cohorts
Supplemental Table 2	Bioactive lipids sampled from maternal plasma
Supplemental Table 3	Bioactive Lipid Distribution Across Cohorts
Supplemental Table 4	β Estimates and 95% Confidence Intervals for Associations Between Confounders and Bioactive Lipids/PFAS within the CiOB Cohort.
Supplemental Table 5	β Estimates and 95% Confidence Intervals for Associations Between Confounders and Bioactive Lipids/PFAS within the IKIDS Cohort.
Supplemental Table 6	β Estimates and 95% Confidence Intervals for Associations Between Confounders and Bioactive Lipids/PFAS within the ECHO-PROTECT Cohort.
Supplemental Table 7	β Estimates and 95% Confidence Intervals Corresponding to Percentage Change in Bioactive Lipids associated with a Doubling in PFAS; for random intercept model across all 3 cohorts, adjusted for Maternal Age, Maternal Education, Pre-Pregnancy BMI, Parity, Gestational Age at Visit
Supplemental Table 8	β Estimates and 95% Confidence Intervals Corresponding to Percentage Change in Bioactive Lipids associated (p ≤ 0.05) with a Doubling in PFAS; for random intercept model across CiOB & IKIDS, adjusted for Maternal Age, Maternal Education, Pre-Pregnancy BMI, Parity, Gestational Age at Visit
Supplemental Table 9	β Estimates and 95% Confidence Intervals Corresponding to Percentage Change in Bioactive Lipids associated (p ≤ 0.05) with a Doubling in PFAS; for meta-analysis across all 3 cohorts, adjusted for Maternal Age, Maternal Education, Pre-Pregnancy BMI, Parity, Gestational Age at Visit
Supplemental Table 10	β Estimates and 95% Confidence Intervals Corresponding to Percentage Change in Bioactive Lipids associated (p ≤ 0.05) with a Doubling in PFAS; for meta-analysis across CiOB & IKIDS, adjusted for Maternal Age, Maternal Education, Pre-Pregnancy BMI, Parity, Gestational Age at Visit
Supplemental Table 11	β Estimates and 95% Confidence Intervals Corresponding to Percentage Change in Bioactive Lipids associated with a Doubling in PFAS; for CiOB within-cohort models, unadjusted
Supplemental Table 12	β Estimates and 95% Confidence Intervals Corresponding to Percentage Change in Bioactive Lipids associated with a Doubling in PFAS; for CiOB within-cohort models, adjusted for Maternal Age, Maternal Education, Pre-Pregnancy BMI, Parity, Gestational Age at Visit
Supplemental Table 13	β Estimates and 95% Confidence Intervals Corresponding to Percentage Change in Bioactive Lipids associated with a Doubling in PFAS; for IKIDS within-cohort models, unadjusted
Supplemental Table 14	β Estimates and 95% Confidence Intervals Corresponding to Percentage Change in Bioactive Lipids associated with a Doubling in PFAS; for IKIDS within-cohort models, adjusted for Maternal Age, Maternal Education, Pre-Pregnancy BMI, Parity, Gestational Age at Visit
Supplemental Table 15	β Estimates and 95% Confidence Intervals Corresponding to Percentage Change in Bioactive Lipids associated with a Doubling in PFAS; for PROTECT within-cohort models, unadjusted
Supplemental Table 16	β Estimates and 95% Confidence Intervals Corresponding to Percentage Change in Bioactive Lipids associated with a Doubling in PFAS; for PROTECT within-cohort models, adjusted for Maternal Age, Maternal Education, Pre-Pregnancy BMI, Parity, Gestational Age at Visit
Supplemental Table 17	β Estimates Corresponding to Percentage Change in Bioactive Lipids associated with a 1-Quartile increase in log-transformed PFAS relative to first quartile; for random intercept model across all 3 cohorts, adjusted for Maternal Age, Maternal Education, Pre-Pregnancy BMI, Parity, Gestational Age at Visit
Supplemental Table 18	β Estimates Corresponding to Percentage Change in Bioactive Lipids associated with a 1-Quartile increase in log-transformed PFAS relative to first quartile; for random intercept model across CiOB & IKIDS, adjusted for Maternal Age, Maternal Education, Pre-Pregnancy BMI, Parity, Gestational Age at Visit
Supplemental Table 19	Quantile g-computation β Estimates Corresponding to Percentage Change in Bioactive Lipids as a Result of Simultaneous 1-Quartile Increase in All Log-Transformed PFAS. Model adjusted for Maternal Age, Maternal Education, Pre-Pregnancy BMI, Parity, Gestational Age at Visit, and Cohort.
Supplemental Table 20	Comparison of Mixture Effects between Main Quantile G-Computation Results and Sensitivity Analysis Performing Stepwise Inclusion of Covariates
Supplemental Table 21	Comparison of Mixture Effects between Main Quantile G-Computation Results and Sensitivity Analysis Performing Multiple Imputation

## Sheet: S1 - PFAS Dist
Supplemental Table 1. PFAS Detection Rates and Distributions Across Cohorts
PFAS (ng/mL)			CiOB, N = 73			IKIDS, N = 287			ECHO-PROTECT, N = 54
Full Name	Abbreviation	NHANES Median (IQR)3	MDL1	% Detected	Median (IQR)	MDL1	% Detected	Median (IQR)	MDL1	% Detected	Median (IQR)	p-value2
Perfluorononanoic acid	PFNA	0.5 (0.3, 0.8)	0.062; 0.042	99%	0.53 (0.34, 0.72)	0.042	100%	0.40 (0.26, 0.59)	0.1	81%	0.20 (0.16, 0.29)	<0.001
Perfluoroheptanoic acid	PFHpA	0.07 (0.07, 0.07)	0.05; 0.026	82%	0.033 (0.019, 0.053)	0.026	58%	0.026 (0.015, 0.026)	0.1	0%	0.100 (0.100, 0.100)	-
Perfluorodecanoic acid	PFDeA	0.17 (0.07, 0.27)	0.082; 0.056	96%	0.17 (0.11, 0.29)	0.056	98%	0.11 (0.07, 0.19)	0.1	31%	0.10 (0.10, 0.16)	<0.001
Perfluorododecanoic acid	PFDoA	0.07 (0.07, 0.07)	0.204; 0.06	66%	0.06 (0.02, 0.16)	0.11	55%	0.10 (0.01, 0.11)	-	-	-	-
Perfluorooctanoic acid	PFOA	1.01 (0.65, 1.69)	0.06	99%	1.13 (0.66, 1.92)	0.061	100%	1.03 (0.62, 1.73)	0.5	41%	0.50 (0.50, 0.96)	.4
Perfluorooctanesulfonamide	PFOSA	-	0.022; 0.014	66%	0.014 (0.004, 0.022)	0.014	55%	0.014 (0.009, 0.014)	0.1	0%	0.100 (0.100, 0.100)	-
2-(N-Methyl-perfluorooctane sulfonamido) acetic acid	Me-PFOSA-AcOH	-	0.011	93%	0.06 (0.02, 0.09)	0.011	95%	0.07 (0.03, 0.15)	0.1	0%	0.10 (0.10, 0.10)	.073
2-(N-Ethyl-perfluorooctane sulfonamido) acetic acid	Et-PFOSA-AcOH	-	0.013; 0.011	71%	0.011 (0.006, 0.013)	0.011	40%	0.011 (0.011, 0.011)	-	-	-	-
Perfluoroundecanoic acid	PFUdA	0.07 (0.07, 0.2)	0.053; 0.028	96%	0.18 (0.11, 0.29)	0.028	91%	0.06 (0.03, 0.12)	0.1	24%	0.10 (0.10, 0.10)	<0.001
Perfluorohexane sulfonate	PFHxS	0.6 (0.4, 1)	0.018	99%	0.55 (0.33, 0.98)	0.018	99%	0.76 (0.40, 1.42)	0.1	50%	0.12 (0.10, 0.17)	.016
Perfluorooctanesulfonic acid	PFOS	2.335 (1.4, 4.20)	0.062	99%	2.96 (1.88, 5.52)	0.062	100%	3.27 (2.01, 5.28)	0.1	100%	1.78 (1.40, 2.28)	.8
Perfluorobutanesulfonic acid	PFBS	0.07 (0.07, 0.07)	0.029; 0.03	48%	0.029 (0.020, 0.030)	0.03	40%	0.030 (0.013, 0.030)	-	-	-	-
Bolded measurements denote PFAS with detection rates ≥70% and used in analyses.
1Method Detection Limits (ng/mL)
2Kruskal-Wallis Rank Sum Test; performed only across cohorts which had ≥70% detection rates for specific PFAS
3NHANES 2011-2018 Cycle Measured PFAS Levels in Adult Women of Reproductive Age

## Sheet: S2 - Bioactive Lipid Abbr
Supplemental Table 2. Bioactive lipids sampled from maternal plasma
Pathway	Full Name	Abbreviation
Cyclooxygenase	13,14-dihydro-15-keto Prostaglandin F2α	13,14DHK-PGF2a*
Cyclooxygenase	13,14-Dihydro-15-keto Prostaglandin J2	13,14-D-PGJ2
Cyclooxygenase	15-deoxy-Δ12,14-Prostaglandin J2	15DO12,14-PGJ2
Cyclooxygenase	Bicyclo Prostaglandin E2	BCPGE2
Cyclooxygenase	Bicyclo Prostaglandin E1	BCPGE1
Cyclooxygenase	Prostaglandin A2	PGA2
Cyclooxygenase	Prostaglandin B2	PGB2
Cyclooxygenase	Prostaglandin D2	PGD2
Cyclooxygenase	Prostaglandin D3	PGD3
Cyclooxygenase	Prostaglandin E1	PGE1
Cyclooxygenase	Prostaglandin E2	PGE2
Cyclooxygenase	Prostaglandin E3	PGE3
Cyclooxygenase	Prostaglandin J2	PGJ2
Cyclooxygenase	Thromboxane B2	TXB2
Cyclooxygenase	9-Oxooctadeca-dienoic acid	9-oxoODE
Cytochrome p450	20-carboxy Arachidonic Acid	CAA
Cytochrome p450	9,10-Dihydroxy-octadecenoic acid	9,10-DiHOME
Cytochrome p450	12,13-Dihydroxy-octadecenoic acid	12,13-DiHOME
Cytochrome p450	13,14-dihydro-15-keto Prostaglandin D2	13,14DHK-PGD2
Cytochrome p450	5,6-Dihydroxy-eicosatrienoic acid	5,6-DHET
Cytochrome p450	8,9-Dihydroxy-eicosatrienoic acid	8,9-DHET
Cytochrome p450	11,12-Dihydroxy-eicosatrienoic acid	11,12-DHET
Cytochrome p450	9,10-Epoxy-octadecenoic acid	9(10)-EpoME
Cytochrome p450	12,13-Epoxy-octadecenoic acid	12(13)-EpoME
Cytochrome p450	5,6-Epoxy-eicosatrienoic acid	5(6)-EET
Cytochrome p450	8,9-Epoxy-eicosatrienoic acid	8(9)-EET
Cytochrome p450	11,12-Epoxy-eicosatrienoic acid	11(12)-EET
Cytochrome p450	14,15-Epoxy-eicosatrienoic acid	14(15)-EET
Cytochrome p450	11-Hydroxy-eicosatetraenoic acid	11-HETE
Cytochrome p450	16-Hydroxy-eicosatetraenoic acid	16-HETE
Cytochrome p450	17-Hydroxy-eicosatetraenoic acid	17-HETE
Cytochrome p450	18-Hydroxy-eicosatetraenoic acid	18-HETE
Cytochrome p450	20-Hydroxy-eicosatetraenoic acid	20-HETE
Cytochrome p450	9S-Hydroxy-octadecadienoic acid	9S-HODE
Lipoxygenase	13S-Hydroxy-octadecadienoic acid	13S-HODE
Lipoxygenase	5-Hydroxy-eicosatetraenoic acid	5-HETE
Lipoxygenase	8-Hydroxy-eicosatetraenoic acid	8-HETE
Lipoxygenase	12-Hydroxy-eicosatetraenoic acid	12-HETE
Lipoxygenase	15-Hydroxy-eicosatetraenoic acid	15-HETE
Lipoxygenase	5-Oxoeicosatetraenoic acid	5-oxoETE
Lipoxygenase	12-Oxoeicosatetraenoic acid	12-oxoETE
Lipoxygenase	15-Oxoeicosatetraenoic acid	15-oxoETE
Lipoxygenase	13-Oxooctadeca-dienoic acid	13-oxoODE
Lipoxygenase	Resolvin D1	RVD1
Lipoxygenase	Resolvin D2	RVD2
Parent Compound	α-Linolenic Acid	αLA
Parent Compound	Arachidonic Acid	AA
Parent Compound	Docosahexaenoic Acid	DHA
Parent Compound	Eicosapentaenoic Acid	EPA
Parent Compound	Linoleic Acid	LA

## Sheet: S3 - Bioactive Lipid Dist
Supplemental Table 3. Bioactive Lipid Distribution Across Cohorts
		Cohort
Bioactive Lipid	Units	CiOB, N = 731	IKIDS, N = 2871	ECHO-PROTECT, N = 541	p-value2
13,14DHK-PGF2a*	nMol/L	25 (22, 34)	18 (15, 26)	11 (7, 26)	<.001
13,14-D-PGJ2	nMol/L	37 (7, 53)	29 (22, 46)	8 (4, 9)	<.001
15DO12,14-PGJ2	nMol/L	6.7 (4.2, 10.7)	2.2 (1.5, 3.8)	2.2 (0.7, 7.2)	<.001
BCPGE2	nMol/L	11 (1, 17)	43 (25, 90)	1 (0, 1)	<.001
BCPGE1	nMol/L	46 (19, 62)	192 (104, 270)	1 (1, 2)	<.001
PGA2	nMol/L	66 (53, 78)	90 (80, 99)	18 (10, 20)	<.001
PGB2	nMol/L	39 (33, 42)	43 (39, 46)	6 (2, 20)	<.001
PGD2	nMol/L	12 (9, 23)	20 (4, 41)	11 (5, 17)	0.007
PGD3	nMol/L	4 (3, 5)	3 (1, 8)	3 (2, 10)	0.3
PGE1	nMol/L	100 (26, 140)	74 (37, 137)	7 (4, 24)	<.001
PGE2	nMol/L	2.5 (1.6, 3.8)	3.0 (1.6, 5.3)	2.1 (1.3, 3.9)	0.14
PGE3	nMol/L	2.6 (1.4, 4.5)	2.4 (1.1, 6.5)	1.1 (0.7, 2.3)	0.002
PGJ2	nMol/L	4.3 (3.1, 6.6)	1.5 (1.1, 2.0)	14.6 (7.9, 18.8)	<.001
TXB2	nMol/L	9 (6, 13)	8 (5, 15)	3 (1, 6)	<.001
9-oxoODE	nMol/L	575 (526, 647)	222 (207, 248)	187 (156, 238)	<.001
CAA	nMol/L	185 (125, 306)	302 (200, 392)	74 (29, 122)	<.001
9,10-DiHOME	nMol/L	8 (5, 14)	6 (5, 8)	17 (11, 34)	<.001
12,13-DiHOME	nMol/L	13 (9, 18)	9 (8, 12)	25 (12, 48)	<.001
13,14DHK-PGD2	nMol/L	4.0 (2.1, 9.2)	1.8 (1.1, 3.1)	2.4 (1.6, 4.8)	<.001
5,6-DHET	nMol/L	2.03 (1.30, 2.98)	1.13 (0.84, 1.44)	1.90 (0.75, 4.54)	<.001
8,9-DHET	nMol/L	1.91 (1.35, 2.94)	1.19 (0.86, 1.66)	2.78 (1.25, 6.49)	<.001
11,12-DHET	nMol/L	0.71 (0.51, 0.94)	0.82 (0.65, 1.05)	0.99 (0.57, 2.56)	0.001
9(10)-EpoME	nMol/L	28 (18, 41)	15 (12, 18)	11 (8, 16)	<.001
12(13)-EpoME	nMol/L	46 (30, 71)	29 (24, 37)	15 (12, 23)	<.001
5(6)-EET	nMol/L	8 (4, 15)	5 (3, 18)	19 (11, 298)	<.001
8(9)-EET	nMol/L	8 (6, 10)	5 (3, 8)	4 (2, 9)	<.001
11(12)-EET	nMol/L	2.71 (1.93, 4.12)	1.30 (1.03, 1.69)	1.66 (0.99, 3.78)	<.001
14(15)-EET	nMol/L	2.08 (1.48, 3.20)	1.47 (1.03, 2.11)	3.66 (2.32, 5.71)	<.001
11-HETE	nMol/L	3.77 (2.29, 5.12)	2.08 (1.44, 3.56)	1.99 (0.81, 6.44)	<.001
16-HETE	nMol/L	24 (15, 30)	25 (21, 30)	9 (3, 14)	<.001
17-HETE	nMol/L	13.2 (8.8, 16.7)	12.6 (9.8, 15.3)	5.6 (4.5, 7.9)	<.001
18-HETE	nMol/L	7.6 (5.7, 10.9)	6.2 (5.0, 7.3)	3.6 (2.8, 5.1)	<.001
20-HETE	nMol/L	287 (194, 385)	350 (271, 421)	185 (130, 232)	<.001
9S-HODE	nMol/L	12 (5, 19)	17 (14, 27)	15 (10, 25)	<.001
13S-HODE	nMol/L	46 (31, 71)	37 (30, 51)	28 (20, 45)	<.001
5-HETE	nMol/L	11 (7, 15)	9 (6, 13)	5 (2, 10)	<.001
8-HETE	nMol/L	2.78 (1.86, 4.59)	1.46 (1.03, 1.99)	1.52 (0.72, 3.08)	<.001
12-HETE	nMol/L	3 (2, 4)	14 (9, 25)	2 (1, 4)	<.001
15-HETE	nMol/L	4.95 (3.40, 7.05)	4.14 (1.83, 7.20)	1.61 (1.08, 2.49)	<.001
5-oxoETE	nMol/L	71 (52, 128)	31 (22, 48)	10 (7, 23)	<.001
12-oxoETE	nMol/L	25 (18, 35)	9 (6, 14)	5 (2, 14)	<.001
15-oxoETE	nMol/L	45 (32, 64)	18 (12, 29)	7 (2, 32)	<.001
13-oxoODE	nMol/L	115 (90, 151)	50 (41, 70)	32 (26, 52)	<.001
RVD1	nMol/L	23 (21, 25)	25 (23, 27)	21 (4, 24)	<.001
RVD2	nMol/L	3.5 (2.3, 5.0)	1.7 (0.9, 3.4)	10.9 (7.7, 13.6)	<.001
𝛂LA	µMol/L	94 (41, 161)	282 (174, 450)	667 (510, 1,181)	<.001
AA	µMol/L	12 (9, 16)	23 (14, 36)	11 (7, 22)	<.001
DHA	µMol/L	155 (98, 265)	136 (80, 223)	7 (6, 13)	<.001
EPA	µMol/L	0.85 (0.53, 1.21)	0.73 (0.52, 1.06)	1.67 (1.07, 3.08)	<.001
LA	µMol/L	668 (346, 1,274)	1,185 (614, 1,907)	102 (77, 172)	<.001
1Median (IQR)
2Kruskal-Wallis rank sum test

## Sheet: S4 - CiOB Confounders
Supplemental Table 4. β Estimates and 95% Confidence Intervals for Associations Between Confounders and Bioactive Lipids/PFAS within the CiOB Cohort.
Confounders	Bioactive Lipids/PFAS	N	β	SE	95% CI Lower	95% CI Upper	p-value
Maternal Age	13,14DHK-PGD2	72	-0.0016349	0.0245509	-0.0497547	0.0464849	0.947096
Maternal education	13,14DHK-PGD2	73	0.0657932	0.479244	-0.873524	1.00511	0.891194
Pre-pregnancy BMI	13,14DHK-PGD2	62	-0.00638359	0.0257881	-0.0569283	0.0441611	0.805335
Parity	13,14DHK-PGD2	69	0.127227	0.25127	-0.365261	0.619715	0.614283
Gestational Age at Visit	13,14DHK-PGD2	73	0.0238446	0.0294362	-0.0338504	0.0815397	0.420622
Maternal Age	BCPGE2	72	-0.0139439	0.036042	-0.0845862	0.0566984	0.700019
Maternal education	BCPGE2	73	0.0945831	0.699725	-1.27688	1.46604	0.892859
Pre-pregnancy BMI	BCPGE2	62	-0.00721988	0.0383773	-0.0824393	0.0679996	0.85141
Parity	BCPGE2	69	-0.484914	0.362519	-1.19545	0.225623	0.185542
Gestational Age at Visit	BCPGE2	73	0.052591	0.0427232	-0.0311465	0.136329	0.222396
Maternal Age	BCPGE1	72	-0.0127756	0.0178172	-0.0476975	0.0221462	0.475736
Maternal education	BCPGE1	73	-0.151125	0.346336	-0.829944	0.527693	0.663903
Pre-pregnancy BMI	BCPGE1	62	0.00546005	0.0191769	-0.0321267	0.0430468	0.776839
Parity	BCPGE1	69	-0.347684	0.174573	-0.689847	-0.00552219	0.0504901
Gestational Age at Visit	BCPGE1	73	0.00225845	0.021395	-0.0396757	0.0441926	0.916229
Maternal Age	PGE1	72	-0.0360824	0.0237182	-0.08257	0.0104053	0.13269
Maternal education	PGE1	73	-0.148393	0.471167	-1.07188	0.775095	0.753725
Pre-pregnancy BMI	PGE1	62	0.0171776	0.0258188	-0.0334272	0.0677825	0.508399
Parity	PGE1	69	-0.119133	0.246156	-0.601598	0.363333	0.629984
Gestational Age at Visit	PGE1	73	-0.0502423	0.0284724	-0.106048	0.00556365	0.0819327
Maternal Age	8-HETE	72	-0.00540747	0.014894	-0.0345997	0.0237848	0.717652
Maternal education	8-HETE	73	0.56507	0.281257	0.0138062	1.11633	0.0483309
Pre-pregnancy BMI	8-HETE	62	-0.0281396	0.0157724	-0.0590535	0.00277429	0.0794633
Parity	8-HETE	69	-0.412724	0.141707	-0.69047	-0.134978	0.00486655
Gestational Age at Visit	8-HETE	73	0.0166058	0.01773	-0.0181451	0.0513567	0.352143
Maternal Age	11-HETE	72	-0.0348019	0.0158142	-0.0657978	-0.00380599	0.0310605
Maternal education	11-HETE	73	0.278362	0.320264	-0.349356	0.90608	0.387687
Pre-pregnancy BMI	11-HETE	62	0.0157428	0.0155348	-0.0147053	0.0461909	0.314943
Parity	11-HETE	69	-0.101214	0.161532	-0.417818	0.215389	0.533057
Gestational Age at Visit	11-HETE	73	-0.0287393	0.0195693	-0.0670951	0.00961652	0.146361
Maternal Age	16-HETE	72	-0.00405799	0.0136674	-0.030846	0.0227301	0.767414
Maternal education	16-HETE	73	0.543051	0.258522	0.0363467	1.04975	0.039229
Pre-pregnancy BMI	16-HETE	62	0.00230115	0.0136713	-0.0244946	0.0290969	0.866898
Parity	16-HETE	69	-0.0536135	0.127184	-0.302895	0.195668	0.674709
Gestational Age at Visit	16-HETE	73	0.00936699	0.0164007	-0.0227783	0.0415123	0.569712
Maternal Age	17-HETE	72	-0.00450171	0.0137442	-0.0314404	0.0224369	0.744241
Maternal education	17-HETE	73	0.154127	0.266575	-0.36836	0.676615	0.564974
Pre-pregnancy BMI	17-HETE	62	-0.00450616	0.0143629	-0.0326574	0.0236451	0.754809
Parity	17-HETE	69	-0.00348097	0.137036	-0.272071	0.265109	0.97981
Gestational Age at Visit	17-HETE	73	0.00165617	0.0164845	-0.0306534	0.0339657	0.920255
Maternal Age	18-HETE	72	-0.00817252	0.0123452	-0.0323691	0.0160241	0.510145
Maternal education	18-HETE	73	0.146846	0.240499	-0.324533	0.618225	0.543422
Pre-pregnancy BMI	18-HETE	62	0.000762499	0.0134773	-0.025653	0.027178	0.955071
Parity	18-HETE	69	0.000915921	0.124365	-0.24284	0.244672	0.994146
Gestational Age at Visit	18-HETE	73	-0.00818072	0.0148454	-0.0372776	0.0209162	0.583321
Maternal Age	EPA	72	-0.00305907	0.0157316	-0.0338929	0.0277748	0.846383
Maternal education	EPA	73	-0.39956	0.30133	-0.990167	0.191047	0.189094
Pre-pregnancy BMI	EPA	62	0.00275922	0.0162818	-0.0291532	0.0346716	0.866
Parity	EPA	69	0.152841	0.150647	-0.142428	0.448109	0.313965
Gestational Age at Visit	EPA	73	0.0120608	0.0187655	-0.0247196	0.0488413	0.522481
Maternal Age	DHA	72	-0.0195208	0.0180549	-0.0549083	0.0158667	0.283322
Maternal education	DHA	73	-0.274394	0.354116	-0.968461	0.419673	0.440989
Pre-pregnancy BMI	DHA	62	0.033955	0.0189112	-0.00311094	0.071021	0.0776106
Parity	DHA	69	0.502502	0.170663	0.168003	0.837002	0.00444418
Gestational Age at Visit	DHA	73	-7.59998e-05	0.0219402	-0.0430787	0.0429267	0.997246
Maternal Age	13,14DHK-PGF2a*	72	0.00506121	0.0104142	-0.0153506	0.025473	0.62849
Maternal education	13,14DHK-PGF2a*	73	0.301289	0.201088	-0.0928446	0.695422	0.138491
Pre-pregnancy BMI	13,14DHK-PGF2a*	62	-0.00648585	0.0114633	-0.0289539	0.0159823	0.573646
Parity	13,14DHK-PGF2a*	69	-0.115079	0.104514	-0.319927	0.089769	0.274801
Gestational Age at Visit	13,14DHK-PGF2a*	73	0.0220463	0.0123266	-0.00211382	0.0462065	0.0779588
Maternal Age	CAA	72	-0.0184678	0.0176367	-0.0530358	0.0161002	0.298645
Maternal education	CAA	73	-0.605781	0.336998	-1.2663	0.0547348	0.0764954
Pre-pregnancy BMI	CAA	62	0.00711359	0.0178543	-0.0278808	0.042108	0.691732
Parity	CAA	69	-0.105592	0.1692	-0.437224	0.226039	0.534702
Gestational Age at Visit	CAA	73	-0.0304831	0.0209497	-0.0715444	0.0105783	0.150059
Maternal Age	PGD2	72	-0.000517661	0.0186521	-0.0370759	0.0360405	0.977938
Maternal education	PGD2	73	0.242861	0.36897	-0.480321	0.966042	0.51253
Pre-pregnancy BMI	PGD2	62	-0.0274317	0.0200736	-0.0667759	0.0119125	0.176863
Parity	PGD2	69	-0.267055	0.189229	-0.637944	0.103834	0.16279
Gestational Age at Visit	PGD2	73	0.0164298	0.0227504	-0.028161	0.0610206	0.472558
Maternal Age	PGE2	72	-0.0129219	0.0159195	-0.0441241	0.0182804	0.419717
Maternal education	PGE2	73	0.357443	0.309363	-0.248908	0.963795	0.251793
Pre-pregnancy BMI	PGE2	62	-0.00175159	0.0164924	-0.0340768	0.0305736	0.915773
Parity	PGE2	69	-0.0963749	0.156835	-0.403771	0.211022	0.540967
Gestational Age at Visit	PGE2	73	0.00970601	0.019231	-0.0279867	0.0473988	0.615328
Maternal Age	TXB2	72	-0.0120076	0.0145657	-0.0405565	0.0165413	0.412528
Maternal education	TXB2	73	0.148382	0.286723	-0.413595	0.710359	0.606408
Pre-pregnancy BMI	TXB2	62	-0.00647069	0.0163534	-0.0385233	0.0255819	0.693745
Parity	TXB2	69	-0.361179	0.146068	-0.647472	-0.0748862	0.0159545
Gestational Age at Visit	TXB2	73	-0.00620641	0.0177081	-0.0409142	0.0285014	0.727012
Maternal Age	AA	72	0.00518774	0.01336	-0.0209979	0.0313734	0.69897
Maternal education	AA	73	-0.524116	0.251754	-1.01755	-0.0306772	0.0409616
Pre-pregnancy BMI	AA	62	0.00773905	0.0127981	-0.0173453	0.0328234	0.547658
Parity	AA	69	0.0211091	0.1178	-0.209779	0.251997	0.858326
Gestational Age at Visit	AA	73	-0.0113124	0.0159432	-0.0425611	0.0199363	0.480312
Maternal Age	5-HETE	72	-0.000939235	0.0142985	-0.0289642	0.0270858	0.947814
Maternal education	5-HETE	73	-0.403538	0.273114	-0.938842	0.131765	0.143952
Pre-pregnancy BMI	5-HETE	62	0.00158805	0.0142421	-0.0263265	0.0295025	0.911589
Parity	5-HETE	69	-0.24253	0.135427	-0.507967	0.0229063	0.0778332
Gestational Age at Visit	5-HETE	73	-0.0118042	0.01705	-0.0452223	0.0216139	0.49099
Maternal Age	12-HETE	72	-0.016199	0.0168463	-0.0492178	0.0168198	0.339574
Maternal education	12-HETE	73	0.486636	0.324342	-0.149075	1.12235	0.137951
Pre-pregnancy BMI	12-HETE	62	0.00620794	0.0181306	-0.029328	0.0417439	0.733245
Parity	12-HETE	69	-0.105963	0.170052	-0.439265	0.227338	0.535319
Gestational Age at Visit	12-HETE	73	0.00577336	0.0203142	-0.0340426	0.0455893	0.777082
Maternal Age	15-HETE	72	-0.00493628	0.0187473	-0.0416809	0.0318084	0.793088
Maternal education	15-HETE	73	0.369803	0.361024	-0.337805	1.07741	0.309163
Pre-pregnancy BMI	15-HETE	62	-0.00338856	0.020929	-0.0444094	0.0376323	0.871923
Parity	15-HETE	69	-0.295505	0.187086	-0.662193	0.0711833	0.118928
Gestational Age at Visit	15-HETE	73	0.00445717	0.022432	-0.0395095	0.0484238	0.843067
Maternal Age	20-HETE	72	0.00877145	0.0132572	-0.0172127	0.0347556	0.510377
Maternal education	20-HETE	73	0.50988	0.253619	0.0127871	1.00697	0.0481864
Pre-pregnancy BMI	20-HETE	62	-0.0136886	0.0126051	-0.0383946	0.0110173	0.281839
Parity	20-HETE	69	0.0322924	0.121552	-0.205949	0.270534	0.791311
Gestational Age at Visit	20-HETE	73	0.0183274	0.0159391	-0.0129132	0.049568	0.254068
Maternal Age	12,13-DiHOME	72	0.0246516	0.0163181	-0.00733181	0.056635	0.135368
Maternal education	12,13-DiHOME	73	0.146307	0.321443	-0.483722	0.776336	0.650386
Pre-pregnancy BMI	12,13-DiHOME	62	-0.0368409	0.0180711	-0.0722603	-0.00142142	0.0458979
Parity	12,13-DiHOME	69	0.121155	0.169837	-0.211726	0.454035	0.478102
Gestational Age at Visit	12,13-DiHOME	73	-0.0362275	0.0193902	-0.0742322	0.00177727	0.0658406
Maternal Age	13,14-D-PGJ2	72	0.0164228	0.0310404	-0.0444165	0.077262	0.598426
Maternal education	13,14-D-PGJ2	73	0.543598	0.600021	-0.632443	1.71964	0.368018
Pre-pregnancy BMI	13,14-D-PGJ2	62	-0.0156803	0.0315696	-0.0775567	0.0461962	0.621224
Parity	13,14-D-PGJ2	69	-0.637126	0.3018	-1.22865	-0.0455984	0.0384993
Gestational Age at Visit	13,14-D-PGJ2	73	0.0491279	0.0367737	-0.0229485	0.121204	0.185831
Maternal Age	9,10-DiHOME	72	0.00928973	0.018159	-0.0263018	0.0448813	0.610556
Maternal education	9,10-DiHOME	73	-0.056536	0.352969	-0.748355	0.635283	0.8732
Pre-pregnancy BMI	9,10-DiHOME	62	-0.045202	0.0191486	-0.0827332	-0.0076708	0.0215132
Parity	9,10-DiHOME	69	0.00792418	0.183984	-0.352684	0.368532	0.965774
Gestational Age at Visit	9,10-DiHOME	73	-0.0393043	0.0212758	-0.0810049	0.00239635	0.0688602
Maternal Age	11(12)-EET	72	-0.0180044	0.0139865	-0.0454179	0.00940903	0.202238
Maternal education	11(12)-EET	73	0.205944	0.273919	-0.330938	0.742826	0.454631
Pre-pregnancy BMI	11(12)-EET	62	-0.0187064	0.0152837	-0.0486625	0.0112497	0.225759
Parity	11(12)-EET	69	0.0345178	0.143143	-0.246042	0.315078	0.810181
Gestational Age at Visit	11(12)-EET	73	-0.00152063	0.0169663	-0.0347745	0.0317333	0.928836
Maternal Age	14(15)-EET	72	-0.0234848	0.0121485	-0.0472959	0.000326306	0.0572644
Maternal education	14(15)-EET	73	-0.483208	0.235062	-0.943929	-0.022487	0.0434936
Pre-pregnancy BMI	14(15)-EET	62	-0.00239533	0.0117238	-0.025374	0.0205834	0.838801
Parity	14(15)-EET	69	-0.00807563	0.118875	-0.241071	0.224919	0.946041
Gestational Age at Visit	14(15)-EET	73	-0.00224737	0.0149256	-0.0315016	0.0270069	0.880741
Maternal Age	5(6)-EET	72	-0.0246916	0.0229755	-0.0697235	0.0203403	0.286202
Maternal education	5(6)-EET	73	-0.101617	0.450233	-0.984074	0.78084	0.822085
Pre-pregnancy BMI	5(6)-EET	62	-0.00129931	0.025069	-0.0504345	0.0478359	0.958837
Parity	5(6)-EET	69	0.0375341	0.237551	-0.428066	0.503134	0.874929
Gestational Age at Visit	5(6)-EET	73	-0.0156454	0.027726	-0.0699884	0.0386977	0.574339
Maternal Age	8(9)-EET	72	0.00499612	0.0105256	-0.015634	0.0256263	0.636504
Maternal education	8(9)-EET	73	0.231698	0.204865	-0.169838	0.633234	0.261871
Pre-pregnancy BMI	8(9)-EET	62	-0.000524659	0.0112161	-0.0225082	0.0214589	0.962846
Parity	8(9)-EET	69	-0.219828	0.105376	-0.426364	-0.0132922	0.0407761
Gestational Age at Visit	8(9)-EET	73	-0.00390999	0.0127446	-0.0288893	0.0210693	0.759896
Maternal Age	RVD1	72	0.00260657	0.00779811	-0.0126777	0.0178909	0.739185
Maternal education	RVD1	73	0.0447011	0.151285	-0.251817	0.34122	0.768492
Pre-pregnancy BMI	RVD1	62	-0.00933456	0.00874036	-0.0264657	0.00779655	0.289806
Parity	RVD1	69	-0.125825	0.0789113	-0.280492	0.0288407	0.115527
Gestational Age at Visit	RVD1	73	-0.00034635	0.00933952	-0.0186518	0.0179591	0.970522
Maternal Age	15DO12,14-PGJ2	72	0.00766739	0.0172533	-0.0261491	0.0414838	0.658123
Maternal education	15DO12,14-PGJ2	73	0.296952	0.340924	-0.371258	0.965162	0.386678
Pre-pregnancy BMI	15DO12,14-PGJ2	62	-0.00778744	0.0188764	-0.0447853	0.0292104	0.681408
Parity	15DO12,14-PGJ2	69	-0.282002	0.175945	-0.626853	0.0628502	0.113687
Gestational Age at Visit	15DO12,14-PGJ2	73	0.0123042	0.0210957	-0.0290433	0.0536517	0.561568
Maternal Age	RVD2	72	-0.0149499	0.019583	-0.0533326	0.0234328	0.447784
Maternal education	RVD2	73	-0.0185373	0.38265	-0.768532	0.731457	0.961498
Pre-pregnancy BMI	RVD2	62	0.00640858	0.0217573	-0.0362358	0.0490529	0.769356
Parity	RVD2	69	-0.389764	0.197472	-0.77681	-0.00271786	0.0525344
Gestational Age at Visit	RVD2	73	-0.0112396	0.0235712	-0.0574391	0.0349599	0.634943
Maternal Age	8,9-DHET	72	0.000783513	0.0170254	-0.0325864	0.0341534	0.963425
Maternal education	8,9-DHET	73	0.424045	0.326202	-0.215311	1.0634	0.197824
Pre-pregnancy BMI	8,9-DHET	62	-0.0247753	0.0182563	-0.0605576	0.0110069	0.179837
Parity	8,9-DHET	69	-0.0945355	0.174134	-0.435837	0.246766	0.589007
Gestational Age at Visit	8,9-DHET	73	-0.00304148	0.0203607	-0.0429484	0.0368655	0.881677
Maternal Age	11,12-DHET	72	0.0023943	0.011397	-0.0199438	0.0247324	0.834214
Maternal education	11,12-DHET	73	-0.0792969	0.222526	-0.515448	0.356854	0.722636
Pre-pregnancy BMI	11,12-DHET	62	0.00398603	0.012484	-0.0204826	0.0284547	0.750614
Parity	11,12-DHET	69	0.0318295	0.118753	-0.200926	0.264585	0.789499
Gestational Age at Visit	11,12-DHET	73	-0.0179292	0.0135758	-0.0445377	0.00867936	0.190852
Maternal Age	9-oxoODE	72	0.00492478	0.00738705	-0.00955384	0.0194034	0.507169
Maternal education	9-oxoODE	73	-0.096509	0.143481	-0.377731	0.184713	0.503368
Pre-pregnancy BMI	9-oxoODE	62	-0.00595717	0.00808455	-0.0218029	0.00988854	0.46408
Parity	9-oxoODE	69	-0.0983793	0.0748467	-0.245079	0.0483202	0.19319
Gestational Age at Visit	9-oxoODE	73	-0.000631495	0.00888021	-0.0180367	0.0167737	0.943508
Maternal Age	13-oxoODE	72	-0.00246909	0.0130545	-0.028056	0.0231178	0.850533
Maternal education	13-oxoODE	73	-0.0231706	0.254011	-0.521033	0.474691	0.927576
Pre-pregnancy BMI	13-oxoODE	62	0.00291916	0.0141762	-0.0248663	0.0307046	0.837551
Parity	13-oxoODE	69	-0.0761739	0.131756	-0.334417	0.182069	0.565106
Gestational Age at Visit	13-oxoODE	73	-0.0122045	0.0156057	-0.0427916	0.0183826	0.436781
Maternal Age	9(10)-EpoME	72	0.00292772	0.0188932	-0.0341029	0.0399583	0.877297
Maternal education	9(10)-EpoME	73	0.0260861	0.369599	-0.698328	0.7505	0.943931
Pre-pregnancy BMI	9(10)-EpoME	62	-0.00407461	0.02065	-0.0445486	0.0363994	0.844246
Parity	9(10)-EpoME	69	0.013807	0.191942	-0.362399	0.390013	0.942869
Gestational Age at Visit	9(10)-EpoME	73	-0.0229373	0.022641	-0.0673136	0.0214391	0.314459
Maternal Age	12(13)-EpoME	72	0.00214343	0.0197142	-0.0364965	0.0407833	0.913732
Maternal education	12(13)-EpoME	73	0.00286632	0.383361	-0.748521	0.754254	0.994055
Pre-pregnancy BMI	12(13)-EpoME	62	-0.0104176	0.0213394	-0.0522429	0.0314077	0.627199
Parity	12(13)-EpoME	69	-0.0729686	0.198201	-0.461443	0.315505	0.713918
Gestational Age at Visit	12(13)-EpoME	73	-0.0349731	0.0232853	-0.0806123	0.0106661	0.137548
Maternal Age	5,6-DHET	72	-0.0180402	0.0145056	-0.0464712	0.0103908	0.217771
Maternal education	5,6-DHET	73	0.513243	0.288223	-0.0516741	1.07816	0.0792368
Pre-pregnancy BMI	5,6-DHET	62	0.00631545	0.0167383	-0.0264917	0.0391226	0.707278
Parity	5,6-DHET	69	-0.247965	0.153524	-0.548872	0.0529414	0.110976
Gestational Age at Visit	5,6-DHET	73	-0.0209628	0.0180043	-0.0562512	0.0143256	0.248191
Maternal Age	αLA	72	0.0167811	0.0245334	-0.0313043	0.0648666	0.496226
Maternal education	αLA	73	-0.289501	0.495271	-1.26023	0.68123	0.560716
Pre-pregnancy BMI	αLA	62	-0.000883267	0.0265965	-0.0530123	0.0512458	0.973617
Parity	αLA	69	0.0737803	0.259577	-0.434991	0.582552	0.777109
Gestational Age at Visit	αLA	73	0.0499782	0.0300506	-0.00892085	0.108877	0.100693
Maternal Age	9S-HODE	72	-0.015445	0.0272799	-0.0689137	0.0380236	0.573091
Maternal education	9S-HODE	73	0.0275507	0.530765	-1.01275	1.06785	0.958748
Pre-pregnancy BMI	9S-HODE	62	0.0124395	0.030344	-0.0470347	0.0719137	0.683303
Parity	9S-HODE	69	-0.0829354	0.281061	-0.633815	0.467944	0.768845
Gestational Age at Visit	9S-HODE	73	-0.00519639	0.0327416	-0.0693699	0.0589771	0.874349
Maternal Age	PGA2	72	0.00297189	0.00852662	-0.0137403	0.0196841	0.728479
Maternal education	PGA2	73	0.270004	0.162346	-0.0481935	0.588201	0.100692
Pre-pregnancy BMI	PGA2	62	0.00456498	0.00743656	-0.0100107	0.0191406	0.541631
Parity	PGA2	69	-0.154429	0.0676174	-0.286959	-0.0218986	0.0255557
Gestational Age at Visit	PGA2	73	0.0129619	0.010093	-0.00682032	0.0327441	0.203229
Maternal Age	13S-HODE	72	0.0128976	0.0171757	-0.0207669	0.046562	0.455219
Maternal education	13S-HODE	73	-0.0275118	0.335465	-0.685023	0.629999	0.934869
Pre-pregnancy BMI	13S-HODE	62	-0.00133487	0.0182871	-0.0371776	0.0345079	0.942053
Parity	13S-HODE	69	0.0966828	0.170698	-0.237886	0.431251	0.573017
Gestational Age at Visit	13S-HODE	73	-0.0330206	0.0203239	-0.0728554	0.00681422	0.108654
Maternal Age	LA	72	-0.0129332	0.0212425	-0.0545685	0.0287021	0.544604
Maternal education	LA	73	-0.111095	0.420997	-0.936248	0.714058	0.792633
Pre-pregnancy BMI	LA	62	-0.00403161	0.0233289	-0.0497563	0.041693	0.863378
Parity	LA	69	-0.139581	0.216806	-0.56452	0.285358	0.521898
Gestational Age at Visit	LA	73	-0.0510437	0.0252712	-0.100575	-0.00151218	0.0471751
Maternal Age	5-oxoETE	72	-0.0209317	0.0161306	-0.0525476	0.0106842	0.198671
Maternal education	5-oxoETE	73	0.0740205	0.317132	-0.547558	0.695599	0.816118
Pre-pregnancy BMI	5-oxoETE	62	0.0121371	0.017597	-0.0223531	0.0466272	0.493026
Parity	5-oxoETE	69	-0.250572	0.160179	-0.564523	0.0633797	0.122454
Gestational Age at Visit	5-oxoETE	73	-0.0381049	0.0190441	-0.0754314	-0.000778409	0.0492301
Maternal Age	12-oxoETE	72	-0.027344	0.0177847	-0.062202	0.00751391	0.128678
Maternal education	12-oxoETE	73	-0.0358119	0.350613	-0.723013	0.651389	0.918933
Pre-pregnancy BMI	12-oxoETE	62	0.0106178	0.0187915	-0.0262135	0.0474491	0.574158
Parity	12-oxoETE	69	-0.279611	0.181032	-0.634434	0.0752118	0.127168
Gestational Age at Visit	12-oxoETE	73	-0.0486726	0.020848	-0.0895348	-0.00781051	0.022395
Maternal Age	15-oxoETE	72	-0.006741	0.014766	-0.0356823	0.0222003	0.649428
Maternal education	15-oxoETE	73	0.416351	0.283425	-0.139161	0.971864	0.146249
Pre-pregnancy BMI	15-oxoETE	62	0.00904533	0.0159502	-0.022217	0.0403077	0.572762
Parity	15-oxoETE	69	-0.153941	0.148477	-0.444957	0.137075	0.303557
Gestational Age at Visit	15-oxoETE	73	-0.0247227	0.0175061	-0.0590347	0.00958934	0.162251
Maternal Age	PGB2	72	0.00470954	0.00727548	-0.00955039	0.0189695	0.519544
Maternal education	PGB2	73	-0.427415	0.13206	-0.686253	-0.168577	0.00183966
Pre-pregnancy BMI	PGB2	62	0.0065419	0.00601069	-0.00523905	0.0183228	0.280781
Parity	PGB2	69	0.0419793	0.0561308	-0.0680372	0.151996	0.457148
Gestational Age at Visit	PGB2	73	0.00120755	0.00872696	-0.0158973	0.0183124	0.890339
Maternal Age	PGD3	72	-0.00342605	0.0158343	-0.0344612	0.0276091	0.829329
Maternal education	PGD3	73	0.0994439	0.307335	-0.502933	0.701821	0.747216
Pre-pregnancy BMI	PGD3	62	0.0151998	0.0165476	-0.0172335	0.0476332	0.362009
Parity	PGD3	69	-0.30176	0.148936	-0.593674	-0.00984557	0.0467383
Gestational Age at Visit	PGD3	73	-0.0101031	0.0189378	-0.0472213	0.027015	0.595361
Maternal Age	PGE3	72	0.00711866	0.0211954	-0.0344243	0.0486616	0.737982
Maternal education	PGE3	73	-0.0656955	0.41113	-0.87151	0.740119	0.873498
Pre-pregnancy BMI	PGE3	62	0.00711683	0.0231864	-0.0383286	0.0525622	0.759952
Parity	PGE3	69	-0.226235	0.211618	-0.641006	0.188535	0.288872
Gestational Age at Visit	PGE3	73	-0.0055386	0.0253617	-0.0552474	0.0441702	0.827756
Maternal Age	PGJ2	72	0.000851367	0.0164145	-0.031321	0.0330237	0.958782
Maternal education	PGJ2	73	0.16134	0.317844	-0.461633	0.784313	0.613301
Pre-pregnancy BMI	PGJ2	62	-0.00114206	0.017339	-0.0351264	0.0328423	0.947703
Parity	PGJ2	69	-0.0920738	0.164235	-0.413974	0.229826	0.576924
Gestational Age at Visit	PGJ2	73	-0.00285041	0.0196427	-0.0413502	0.0356493	0.885033
Maternal Age	Et-PFOSA-AcOH	72	-0.0101303	0.0238449	-0.0568664	0.0366057	0.672255
Maternal education	Et-PFOSA-AcOH	73	-0.429915	0.463863	-1.33909	0.479256	0.357162
Pre-pregnancy BMI	Et-PFOSA-AcOH	62	0.0442287	0.0254448	-0.00564308	0.0941004	0.0873015
Parity	Et-PFOSA-AcOH	69	0.196137	0.247618	-0.289194	0.681468	0.4311
Gestational Age at Visit	Et-PFOSA-AcOH	73	-0.00855089	0.0287738	-0.0649475	0.0478458	0.7672
Maternal Age	Me-PFOSA-AcOH	72	-0.0101044	0.027579	-0.0641592	0.0439504	0.715185
Maternal education	Me-PFOSA-AcOH	73	0.355908	0.534239	-0.691201	1.40302	0.507445
Pre-pregnancy BMI	Me-PFOSA-AcOH	62	0.0187243	0.0270465	-0.0342869	0.0717355	0.49142
Parity	Me-PFOSA-AcOH	69	-0.333495	0.26049	-0.844055	0.177065	0.204868
Gestational Age at Visit	Me-PFOSA-AcOH	73	-0.0763244	0.031799	-0.13865	-0.0139982	0.0190102
Maternal Age	PFDeA	72	0.0173806	0.0204703	-0.0227411	0.0575024	0.398739
Maternal education	PFDeA	73	0.324942	0.400865	-0.460753	1.11064	0.420302
Pre-pregnancy BMI	PFDeA	62	-0.00478166	0.0202936	-0.0445571	0.0349938	0.814527
Parity	PFDeA	69	-0.300787	0.201476	-0.695679	0.094105	0.140152
Gestational Age at Visit	PFDeA	73	-0.0320034	0.0245545	-0.0801301	0.0161234	0.196661
Maternal Age	PFHpA	72	-0.0402861	0.0274997	-0.0941854	0.0136133	0.147408
Maternal education	PFHpA	73	0.617525	0.537832	-0.436626	1.67168	0.254751
Pre-pregnancy BMI	PFHpA	62	-0.0113991	0.0277859	-0.0658594	0.0430612	0.683085
Parity	PFHpA	69	-0.281047	0.253744	-0.778384	0.21629	0.271994
Gestational Age at Visit	PFHpA	73	-0.0354201	0.0332246	-0.10054	0.0297	0.289998
Maternal Age	PFHxS	72	0.0285373	0.027014	-0.0244102	0.0814849	0.294423
Maternal education	PFHxS	73	1.25709	0.506337	0.264674	2.24951	0.0154036
Pre-pregnancy BMI	PFHxS	62	-0.0132845	0.023094	-0.0585488	0.0319799	0.567284
Parity	PFHxS	69	-0.417066	0.235131	-0.877923	0.0437905	0.0806467
Gestational Age at Visit	PFHxS	73	0.00792875	0.0325538	-0.0558768	0.0717343	0.808275
Maternal Age	PFNA	72	0.0101056	0.0198749	-0.0288492	0.0490604	0.612729
Maternal education	PFNA	73	0.598017	0.380971	-0.148687	1.34472	0.120927
Pre-pregnancy BMI	PFNA	62	0.0111833	0.0199137	-0.0278475	0.0502142	0.576487
Parity	PFNA	69	-0.311101	0.183285	-0.670339	0.0481376	0.0942692
Gestational Age at Visit	PFNA	73	-0.02755	0.0236847	-0.073972	0.018872	0.248644
Maternal Age	PFOA	72	0.0230315	0.0216707	-0.019443	0.065506	0.291527
Maternal education	PFOA	73	1.01601	0.406374	0.21952	1.81251	0.014724
Pre-pregnancy BMI	PFOA	62	0.00468753	0.0212352	-0.0369334	0.0463085	0.826042
Parity	PFOA	69	-0.462497	0.193292	-0.841348	-0.0836452	0.0195333
Gestational Age at Visit	PFOA	73	-0.0017029	0.0261518	-0.0529605	0.0495547	0.948265
Maternal Age	PFOS	72	0.0082886	0.0221274	-0.0350811	0.0516583	0.709101
Maternal education	PFOS	73	0.96507	0.415216	0.151247	1.77889	0.0229773
Pre-pregnancy BMI	PFOS	62	0.00247043	0.0222065	-0.0410544	0.0459953	0.911791
Parity	PFOS	69	-0.247778	0.204747	-0.649083	0.153527	0.230468
Gestational Age at Visit	PFOS	73	-0.0382618	0.0261836	-0.0895816	0.013058	0.148348
Maternal Age	PFUdA	72	0.0610845	0.0292277	0.00379822	0.118371	0.0402565
Maternal education	PFUdA	73	1.599	0.553043	0.515034	2.68296	0.00508795
Pre-pregnancy BMI	PFUdA	62	-0.0318393	0.0313797	-0.0933436	0.0296649	0.314348
Parity	PFUdA	69	-0.488515	0.294634	-1.066	0.0889684	0.101985
Gestational Age at Visit	PFUdA	73	-0.00373883	0.0360714	-0.0744387	0.066961	0.917739

## Sheet: S5 - IKIDS Confounders
Supplemental Table 5. β Estimates and 95% Confidence Intervals for Associations Between Confounders and Bioactive Lipids/PFAS within the IKIDS Cohort.
Confounders	Bioactive Lipids/PFAS	N	β	SE	95% CI Lower	95% CI Upper	p-value
Maternal Age	13,14DHK-PGD2	287	-0.0123655	0.0115952	-0.0350921	0.0103611	0.287132
Maternal education	13,14DHK-PGD2	287	0.452235	0.556778	-0.63905	1.54352	0.417335
Pre-pregnancy BMI	13,14DHK-PGD2	286	0.0106442	0.00678582	-0.00265597	0.0239444	0.117855
Parity	13,14DHK-PGD2	287	0.101012	0.0929019	-0.0810763	0.283099	0.277826
Gestational Age at Visit	13,14DHK-PGD2	287	-0.0209224	0.057209	-0.133052	0.0912072	0.714846
Maternal Age	BCPGE2	287	-0.00842301	0.0133456	-0.0345804	0.0177344	0.528451
Maternal education	BCPGE2	287	-0.27306	0.640536	-1.52851	0.982391	0.670212
Pre-pregnancy BMI	BCPGE2	286	-0.00456059	0.00780246	-0.0198534	0.0107322	0.559344
Parity	BCPGE2	287	-0.00241929	0.107009	-0.212157	0.207319	0.981979
Gestational Age at Visit	BCPGE2	287	0.0463814	0.0657181	-0.0824261	0.175189	0.480912
Maternal Age	BCPGE1	287	-0.00758359	0.0126893	-0.0324546	0.0172874	0.550557
Maternal education	BCPGE1	287	-0.384853	0.60876	-1.57802	0.808317	0.527769
Pre-pregnancy BMI	BCPGE1	286	-0.0045611	0.00745614	-0.0191751	0.0100529	0.541209
Parity	BCPGE1	287	-0.0970174	0.101577	-0.296109	0.102074	0.340331
Gestational Age at Visit	BCPGE1	287	-0.043714	0.0624827	-0.16618	0.0787521	0.484737
Maternal Age	PGE1	287	-0.0131568	0.0133596	-0.0393416	0.0130279	0.325545
Maternal education	PGE1	287	-1.17801	0.63825	-2.42898	0.0729568	0.065974
Pre-pregnancy BMI	PGE1	286	0.0140234	0.00781385	-0.00129177	0.0293385	0.0737677
Parity	PGE1	287	-0.00862267	0.107227	-0.218788	0.201543	0.935964
Gestational Age at Visit	PGE1	287	-0.129691	0.065461	-0.257995	-0.00138774	0.0485298
Maternal Age	8-HETE	287	0.00147994	0.00794332	-0.014089	0.0170489	0.852332
Maternal education	8-HETE	287	-0.619816	0.379354	-1.36335	0.123719	0.10339
Pre-pregnancy BMI	8-HETE	286	0.00397737	0.00463599	-0.00510917	0.0130639	0.391653
Parity	8-HETE	287	0.153411	0.0629995	0.0299318	0.27689	0.0155006
Gestational Age at Visit	8-HETE	287	-0.0093813	0.0391208	-0.0860581	0.0672955	0.810655
Maternal Age	11-HETE	287	-3.23003e-05	0.0102244	-0.0200722	0.0200076	0.997482
Maternal education	11-HETE	287	-0.574745	0.489364	-1.5339	0.384409	0.241186
Pre-pregnancy BMI	11-HETE	286	0.0186819	0.00587374	0.00716941	0.0301945	0.00163253
Parity	11-HETE	287	-0.00392587	0.0819253	-0.1645	0.156648	0.961813
Gestational Age at Visit	11-HETE	287	-0.0690944	0.0501907	-0.167468	0.0292793	0.169705
Maternal Age	16-HETE	287	0.00102491	0.0054613	-0.00967924	0.0117291	0.85127
Maternal education	16-HETE	287	0.0700649	0.262005	-0.443465	0.583595	0.78934
Pre-pregnancy BMI	16-HETE	286	-0.00827326	0.00317355	-0.0144934	-0.0020531	0.00961805
Parity	16-HETE	287	0.00763899	0.0437603	-0.0781312	0.0934092	0.861546
Gestational Age at Visit	16-HETE	287	-0.0148352	0.0268852	-0.0675302	0.0378599	0.581521
Maternal Age	17-HETE	287	0.00708491	0.00662087	-0.00589199	0.0200618	0.285485
Maternal education	17-HETE	287	0.429694	0.317273	-0.192162	1.05155	0.176703
Pre-pregnancy BMI	17-HETE	286	-0.0115921	0.00383955	-0.0191176	-0.00406654	0.00276541
Parity	17-HETE	287	-0.00859851	0.0531553	-0.112783	0.0955858	0.871608
Gestational Age at Visit	17-HETE	287	-0.0220122	0.0326484	-0.0860032	0.0419787	0.500718
Maternal Age	18-HETE	287	0.00350734	0.00649777	-0.00922828	0.016243	0.589773
Maternal education	18-HETE	287	-0.107757	0.311843	-0.718969	0.503455	0.729937
Pre-pregnancy BMI	18-HETE	286	-0.00986494	0.00377676	-0.0172674	-0.00246249	0.00947991
Parity	18-HETE	287	0.0251665	0.0520701	-0.0768909	0.127224	0.62924
Gestational Age at Visit	18-HETE	287	-0.0208199	0.0319953	-0.0835307	0.041891	0.515754
Maternal Age	EPA	287	0.00973666	0.00827198	-0.00647641	0.0259497	0.240151
Maternal education	EPA	287	-0.0862305	0.397802	-0.865923	0.693462	0.828545
Pre-pregnancy BMI	EPA	286	0.0047424	0.00485991	-0.00478302	0.0142678	0.329984
Parity	EPA	287	-0.0216429	0.0664296	-0.151845	0.108559	0.744813
Gestational Age at Visit	EPA	287	0.0337332	0.040791	-0.0462172	0.113684	0.408942
Maternal Age	DHA	287	0.000348342	0.0117537	-0.022689	0.0233857	0.976378
Maternal education	DHA	287	-0.470697	0.563231	-1.57463	0.633236	0.404019
Pre-pregnancy BMI	DHA	286	0.0056477	0.00688496	-0.00784682	0.0191422	0.412736
Parity	DHA	287	-0.0133794	0.0941764	-0.197965	0.171206	0.887127
Gestational Age at Visit	DHA	287	-0.10326	0.0575655	-0.216088	0.00956825	0.0739075
Maternal Age	13,14DHK-PGF2a*	287	0.00410605	0.0118385	-0.0190975	0.0273096	0.728969
Maternal education	13,14DHK-PGF2a*	287	0.458057	0.567459	-0.654163	1.57028	0.42022
Pre-pregnancy BMI	13,14DHK-PGF2a*	286	-0.00917177	0.00692771	-0.0227501	0.00440655	0.186593
Parity	13,14DHK-PGF2a*	287	0.117496	0.0946234	-0.0679655	0.302958	0.215358
Gestational Age at Visit	13,14DHK-PGF2a*	287	0.00126716	0.0583193	-0.113039	0.115573	0.98268
Maternal Age	CAA	287	-0.00291324	0.00938869	-0.0213151	0.0154886	0.756565
Maternal education	CAA	287	0.321389	0.450123	-0.560852	1.20363	0.47581
Pre-pregnancy BMI	CAA	286	0.00188661	0.00551807	-0.0089288	0.012702	0.732681
Parity	CAA	287	-0.0155609	0.0752361	-0.163024	0.131902	0.836292
Gestational Age at Visit	CAA	287	0.000314618	0.0462489	-0.0903332	0.0909624	0.994577
Maternal Age	PGD2	287	0.00216499	0.0204599	-0.0379364	0.0422664	0.915803
Maternal education	PGD2	287	0.0340304	0.98164	-1.88998	1.95805	0.97237
Pre-pregnancy BMI	PGD2	286	-0.0164916	0.0119811	-0.0399747	0.00699141	0.169762
Parity	PGD2	287	0.123506	0.16378	-0.197502	0.444515	0.451411
Gestational Age at Visit	PGD2	287	-0.0763313	0.100669	-0.273643	0.120981	0.448936
Maternal Age	PGE2	287	-0.0186363	0.0131976	-0.0445036	0.00723092	0.159011
Maternal education	PGE2	287	0.0598795	0.635393	-1.18549	1.30525	0.924985
Pre-pregnancy BMI	PGE2	286	-0.00519175	0.00772226	-0.0203274	0.00994388	0.501933
Parity	PGE2	287	0.00289861	0.106118	-0.205092	0.21089	0.978228
Gestational Age at Visit	PGE2	287	-0.0239974	0.0652121	-0.151813	0.103818	0.713154
Maternal Age	TXB2	287	-0.0343953	0.0141157	-0.0620621	-0.00672849	0.0154356
Maternal education	TXB2	287	-0.623398	0.683263	-1.96259	0.715798	0.362338
Pre-pregnancy BMI	TXB2	286	0.0157614	0.00833271	-0.000570722	0.0320935	0.0595739
Parity	TXB2	287	0.0103528	0.114276	-0.213628	0.234334	0.927878
Gestational Age at Visit	TXB2	287	0.0238699	0.0702288	-0.113779	0.161518	0.734192
Maternal Age	AA	287	0.0155818	0.0101068	-0.00422751	0.0353911	0.124252
Maternal education	AA	287	1.97048	0.472724	1.04394	2.89702	4.07381e-05
Pre-pregnancy BMI	AA	286	0.000611555	0.00596719	-0.0110841	0.0123072	0.918443
Parity	AA	287	-0.00484237	0.0813195	-0.164229	0.154544	0.952558
Gestational Age at Visit	AA	287	0.081999	0.0497485	-0.015508	0.179506	0.100399
Maternal Age	5-HETE	287	-0.00957184	0.00825791	-0.0257573	0.00661366	0.247381
Maternal education	5-HETE	287	-0.199767	0.396953	-0.977795	0.578262	0.615177
Pre-pregnancy BMI	5-HETE	286	0.013618	0.00479893	0.00421209	0.0230239	0.00487123
Parity	5-HETE	287	0.0449516	0.0662707	-0.084939	0.174842	0.49813
Gestational Age at Visit	5-HETE	287	-0.035456	0.0407134	-0.115254	0.0443422	0.384559
Maternal Age	12-HETE	287	-0.031052	0.0117422	-0.0540668	-0.00803727	0.00863527
Maternal education	12-HETE	287	-0.150567	0.570167	-1.26809	0.966961	0.791913
Pre-pregnancy BMI	12-HETE	286	0.0172633	0.00691054	0.0037186	0.0308079	0.0130515
Parity	12-HETE	287	-0.0610751	0.0951659	-0.2476	0.12545	0.521535
Gestational Age at Visit	12-HETE	287	-0.0239314	0.0585207	-0.138632	0.0907693	0.682892
Maternal Age	15-HETE	287	0.00268083	0.0117715	-0.0203912	0.0257529	0.820012
Maternal education	15-HETE	287	-0.546131	0.563894	-1.65136	0.559101	0.333616
Pre-pregnancy BMI	15-HETE	286	0.00919866	0.00689337	-0.00431234	0.0227097	0.183134
Parity	15-HETE	287	0.0155672	0.0943256	-0.169311	0.200445	0.869032
Gestational Age at Visit	15-HETE	287	-0.0525186	0.0578984	-0.166	0.0609623	0.365129
Maternal Age	20-HETE	287	-0.00529905	0.00804471	-0.0210667	0.0104686	0.51062
Maternal education	20-HETE	287	0.805964	0.3833	0.0546961	1.55723	0.0363691
Pre-pregnancy BMI	20-HETE	286	0.00405515	0.00472739	-0.00521054	0.0133208	0.391727
Parity	20-HETE	287	-0.069982	0.0643758	-0.196159	0.0561945	0.277917
Gestational Age at Visit	20-HETE	287	0.00798576	0.039649	-0.0697263	0.0856978	0.840521
Maternal Age	12,13-DiHOME	287	0.00649492	0.0052285	-0.00375295	0.0167428	0.215179
Maternal education	12,13-DiHOME	287	0.384065	0.2505	-0.106914	0.875045	0.126337
Pre-pregnancy BMI	12,13-DiHOME	286	-0.015415	0.00294355	-0.0211844	-0.00964566	3.18438e-07
Parity	12,13-DiHOME	287	-0.00873565	0.0420047	-0.0910648	0.0735935	0.835402
Gestational Age at Visit	12,13-DiHOME	287	-0.00527464	0.0258191	-0.0558801	0.0453308	0.838271
Maternal Age	13,14-D-PGJ2	287	0.00172649	0.00941041	-0.0167179	0.0201709	0.854563
Maternal education	13,14-D-PGJ2	287	-0.581326	0.450203	-1.46372	0.301072	0.197663
Pre-pregnancy BMI	13,14-D-PGJ2	286	0.0141544	0.00546693	0.00343916	0.0248695	0.0101189
Parity	13,14-D-PGJ2	287	0.0873235	0.0752299	-0.060127	0.234774	0.246712
Gestational Age at Visit	13,14-D-PGJ2	287	0.0369823	0.046299	-0.0537637	0.127728	0.425089
Maternal Age	9,10-DiHOME	287	0.000297273	0.00536933	-0.0102266	0.0108212	0.955886
Maternal education	9,10-DiHOME	287	0.269054	0.257117	-0.234895	0.773003	0.296251
Pre-pregnancy BMI	9,10-DiHOME	286	-0.0183126	0.00296332	-0.0241207	-0.0125045	2.22194e-09
Parity	9,10-DiHOME	287	0.0164608	0.0430122	-0.0678431	0.100765	0.702227
Gestational Age at Visit	9,10-DiHOME	287	0.00274443	0.0264446	-0.049087	0.0545759	0.917417
Maternal Age	11(12)-EET	287	-0.00321269	0.00679125	-0.0165235	0.0100982	0.63653
Maternal education	11(12)-EET	287	0.0518522	0.325943	-0.586996	0.690701	0.873716
Pre-pregnancy BMI	11(12)-EET	286	-7.09168e-05	0.00397095	-0.00785399	0.00771215	0.985764
Parity	11(12)-EET	287	-0.0139286	0.0544315	-0.120614	0.0927573	0.798219
Gestational Age at Visit	11(12)-EET	287	-0.00511793	0.0334599	-0.0706994	0.0604635	0.87854
Maternal Age	14(15)-EET	287	0.0187109	0.00868588	0.00168658	0.0357352	0.0320646
Maternal education	14(15)-EET	287	1.35557	0.412364	0.547339	2.16381	0.00113818
Pre-pregnancy BMI	14(15)-EET	286	-0.0029713	0.00514233	-0.0130503	0.00710766	0.563849
Parity	14(15)-EET	287	0.0114197	0.0701587	-0.126091	0.148931	0.870816
Gestational Age at Visit	14(15)-EET	287	-0.0230263	0.0431049	-0.107512	0.0614593	0.593625
Maternal Age	5(6)-EET	287	-0.030818	0.0218297	-0.0736042	0.0119683	0.159116
Maternal education	5(6)-EET	287	-1.96643	1.04452	-4.0137	0.080835	0.0607717
Pre-pregnancy BMI	5(6)-EET	286	0.0168662	0.0127922	-0.00820661	0.0419389	0.188409
Parity	5(6)-EET	287	0.0132171	0.175524	-0.33081	0.357245	0.940028
Gestational Age at Visit	5(6)-EET	287	-0.0339971	0.107872	-0.245426	0.177432	0.75287
Maternal Age	8(9)-EET	287	0.00753832	0.0122831	-0.0165366	0.0316132	0.539894
Maternal education	8(9)-EET	287	-0.576749	0.588716	-1.73063	0.577135	0.328079
Pre-pregnancy BMI	8(9)-EET	286	0.0149058	0.00714176	0.000907996	0.0289037	0.037767
Parity	8(9)-EET	287	-0.00468305	0.0984858	-0.197715	0.188349	0.962108
Gestational Age at Visit	8(9)-EET	287	-0.0309934	0.0605087	-0.14959	0.0876037	0.608898
Maternal Age	RVD1	287	0.00533464	0.00338771	-0.00130527	0.0119745	0.116434
Maternal education	RVD1	287	0.00339899	0.16324	-0.316552	0.32335	0.983402
Pre-pregnancy BMI	RVD1	286	0.000826431	0.00199992	-0.0030934	0.00474627	0.679748
Parity	RVD1	287	0.0145392	0.027249	-0.0388689	0.0679472	0.594057
Gestational Age at Visit	RVD1	287	0.00691054	0.0167525	-0.0259244	0.0397455	0.680278
Maternal Age	15DO12,14-PGJ2	287	-0.0015648	0.0117608	-0.0246159	0.0214863	0.894246
Maternal education	15DO12,14-PGJ2	287	-0.581851	0.563221	-1.68576	0.522063	0.302444
Pre-pregnancy BMI	15DO12,14-PGJ2	286	0.00612912	0.00687714	-0.00735007	0.0196083	0.373559
Parity	15DO12,14-PGJ2	287	0.0160245	0.0942341	-0.168674	0.200723	0.865091
Gestational Age at Visit	15DO12,14-PGJ2	287	0.0729788	0.0577643	-0.0402393	0.186197	0.207482
Maternal Age	RVD2	287	0.0113599	0.0130459	-0.01421	0.0369299	0.384615
Maternal education	RVD2	287	-0.0304734	0.626744	-1.25889	1.19794	0.961255
Pre-pregnancy BMI	RVD2	286	-0.0106781	0.00764929	-0.0256707	0.0043145	0.163817
Parity	RVD2	287	0.0627218	0.104606	-0.142306	0.26775	0.54925
Gestational Age at Visit	RVD2	287	-0.00501434	0.0643382	-0.131117	0.121089	0.937933
Maternal Age	8,9-DHET	287	0.00362942	0.00767322	-0.0114101	0.0186689	0.636576
Maternal education	8,9-DHET	287	0.487855	0.367154	-0.231766	1.20748	0.184993
Pre-pregnancy BMI	8,9-DHET	286	-0.0081909	0.00448661	-0.0169846	0.000602849	0.0689555
Parity	8,9-DHET	287	-0.00963575	0.0615049	-0.130185	0.110914	0.875619
Gestational Age at Visit	8,9-DHET	287	0.0776307	0.0375262	0.00407945	0.151182	0.039475
Maternal Age	11,12-DHET	287	-0.00416024	0.0057002	-0.0153326	0.00701216	0.466087
Maternal education	11,12-DHET	287	-0.0501376	0.273723	-0.586634	0.486359	0.854796
Pre-pregnancy BMI	11,12-DHET	286	-0.00255342	0.00332266	-0.00906584	0.00395899	0.442836
Parity	11,12-DHET	287	0.0324953	0.0456763	-0.0570302	0.122021	0.477402
Gestational Age at Visit	11,12-DHET	287	-0.0169657	0.0280828	-0.072008	0.0380766	0.546236
Maternal Age	9-oxoODE	287	-0.00320363	0.00241945	-0.00794575	0.00153849	0.186526
Maternal education	9-oxoODE	287	-0.125282	0.1162	-0.353034	0.102469	0.281873
Pre-pregnancy BMI	9-oxoODE	286	0.00199487	0.00142166	-0.000791589	0.00478132	0.161651
Parity	9-oxoODE	287	0.0253102	0.019388	-0.0126903	0.0633108	0.192791
Gestational Age at Visit	9-oxoODE	287	-0.00979928	0.0119387	-0.0331992	0.0136006	0.412448
Maternal Age	13-oxoODE	287	-0.0047022	0.00829077	-0.0209521	0.0115477	0.571051
Maternal education	13-oxoODE	287	-0.834116	0.394919	-1.60816	-0.0600746	0.0355462
Pre-pregnancy BMI	13-oxoODE	286	0.00966482	0.0048409	0.000176654	0.019153	0.0468348
Parity	13-oxoODE	287	-0.0230536	0.0664551	-0.153306	0.107198	0.728919
Gestational Age at Visit	13-oxoODE	287	-0.0824189	0.0405639	-0.161924	-0.0029137	0.0430983
Maternal Age	9(10)-EpoME	287	-0.00590794	0.00463295	-0.0149885	0.00317263	0.203276
Maternal education	9(10)-EpoME	287	-0.746736	0.218479	-1.17496	-0.318516	0.000723139
Pre-pregnancy BMI	9(10)-EpoME	286	-0.000370985	0.00273041	-0.00572259	0.00498062	0.892019
Parity	9(10)-EpoME	287	0.079171	0.0369317	0.00678477	0.151557	0.0329022
Gestational Age at Visit	9(10)-EpoME	287	-0.00777033	0.0228785	-0.0526122	0.0370716	0.734382
Maternal Age	12(13)-EpoME	287	-0.00873511	0.00656242	-0.0215975	0.00412724	0.184227
Maternal education	12(13)-EpoME	287	-1.17144	0.308111	-1.77534	-0.56754	0.000175577
Pre-pregnancy BMI	12(13)-EpoME	286	0.00156104	0.00386772	-0.0060197	0.00914178	0.686806
Parity	12(13)-EpoME	287	0.0907359	0.0524716	-0.0121084	0.19358	0.084849
Gestational Age at Visit	12(13)-EpoME	287	0.00790342	0.0324181	-0.0556361	0.0714429	0.807564
Maternal Age	5,6-DHET	287	0.00485936	0.00636293	-0.00761197	0.0173307	0.445678
Maternal education	5,6-DHET	287	-0.0776953	0.305557	-0.676587	0.521197	0.799467
Pre-pregnancy BMI	5,6-DHET	286	-0.00320119	0.00373837	-0.0105284	0.00412601	0.39255
Parity	5,6-DHET	287	0.00362415	0.0510361	-0.0964066	0.103655	0.943438
Gestational Age at Visit	5,6-DHET	287	-0.0328591	0.0313102	-0.0942271	0.0285089	0.294852
Maternal Age	αLA	287	0.00348508	0.0103585	-0.0168176	0.0237878	0.736782
Maternal education	αLA	287	0.605096	0.495784	-0.366641	1.57683	0.223291
Pre-pregnancy BMI	αLA	286	-0.0087477	0.00606931	-0.0206435	0.00314814	0.150601
Parity	αLA	287	-0.0876651	0.0828538	-0.250059	0.0747284	0.29092
Gestational Age at Visit	αLA	287	-0.0601541	0.0509032	-0.159924	0.0396161	0.238296
Maternal Age	9S-HODE	287	-0.00800765	0.00890894	-0.0254692	0.00945388	0.369501
Maternal education	9S-HODE	287	-0.573456	0.426687	-1.40976	0.262851	0.180026
Pre-pregnancy BMI	9S-HODE	286	0.00761785	0.00522055	-0.00261443	0.0178501	0.145614
Parity	9S-HODE	287	0.0185832	0.0714776	-0.121513	0.158679	0.795062
Gestational Age at Visit	9S-HODE	287	-0.0833298	0.0436622	-0.168908	0.00224818	0.0573299
Maternal Age	PGA2	287	0.00360519	0.00385453	-0.0039497	0.0111601	0.35042
Maternal education	PGA2	287	-0.615744	0.181589	-0.971659	-0.259829	0.000795211
Pre-pregnancy BMI	PGA2	286	0.00184548	0.0022641	-0.00259216	0.00628312	0.415696
Parity	PGA2	287	0.0323781	0.0308732	-0.0281333	0.0928896	0.295184
Gestational Age at Visit	PGA2	287	0.0321639	0.0189177	-0.00491483	0.0692426	0.0901843
Maternal Age	13S-HODE	287	-0.00612986	0.00819523	-0.0221925	0.00993279	0.45509
Maternal education	13S-HODE	287	-0.375856	0.392945	-1.14603	0.394316	0.339625
Pre-pregnancy BMI	13S-HODE	286	0.00884713	0.00478792	-0.000537201	0.0182315	0.0656709
Parity	13S-HODE	287	0.00618559	0.0657296	-0.122644	0.135016	0.925091
Gestational Age at Visit	13S-HODE	287	-0.0789939	0.0401308	-0.15765	-0.000337566	0.0499897
Maternal Age	LA	287	-0.0162425	0.0141967	-0.044068	0.011583	0.253541
Maternal education	LA	287	0.227699	0.682557	-1.11011	1.56551	0.738928
Pre-pregnancy BMI	LA	286	0.00614227	0.00830981	-0.010145	0.0224295	0.460421
Parity	LA	287	-0.209124	0.11334	-0.431271	0.0130232	0.0660609
Gestational Age at Visit	LA	287	-0.167547	0.0693755	-0.303523	-0.0315708	0.0163617
Maternal Age	5-oxoETE	287	0.016285	0.00973284	-0.00279133	0.0353614	0.0953842
Maternal education	5-oxoETE	287	1.05647	0.465057	0.144954	1.96798	0.0238507
Pre-pregnancy BMI	5-oxoETE	286	-0.00307131	0.00574757	-0.0143365	0.00819392	0.593505
Parity	5-oxoETE	287	0.00694599	0.0783676	-0.146654	0.160546	0.929435
Gestational Age at Visit	5-oxoETE	287	0.0205253	0.0481556	-0.0738596	0.11491	0.670263
Maternal Age	12-oxoETE	287	0.00258312	0.00992774	-0.0168752	0.0220415	0.794903
Maternal education	12-oxoETE	287	0.125594	0.47631	-0.807974	1.05916	0.792216
Pre-pregnancy BMI	12-oxoETE	286	-0.00641395	0.00582341	-0.0178278	0.00499994	0.271652
Parity	12-oxoETE	287	-0.119144	0.0792441	-0.274462	0.0361747	0.133817
Gestational Age at Visit	12-oxoETE	287	-0.069486	0.0487283	-0.164993	0.0260214	0.154966
Maternal Age	15-oxoETE	287	-0.0044098	0.0108484	-0.0256726	0.016853	0.684685
Maternal education	15-oxoETE	287	-0.0231204	0.520631	-1.04356	0.997317	0.96461
Pre-pregnancy BMI	15-oxoETE	286	-0.00827874	0.00635938	-0.0207431	0.00418564	0.194034
Parity	15-oxoETE	287	-0.0103242	0.0869482	-0.180743	0.160094	0.905565
Gestational Age at Visit	15-oxoETE	287	-0.0013199	0.0534458	-0.106074	0.103434	0.980315
Maternal Age	PGB2	287	-0.000623631	0.00506525	-0.0105515	0.00930427	0.902099
Maternal education	PGB2	287	-0.118029	0.242926	-0.594164	0.358106	0.627437
Pre-pregnancy BMI	PGB2	286	-0.000598994	0.00297673	-0.00643339	0.0052354	0.840666
Parity	PGB2	287	-0.0796916	0.0403121	-0.158703	-0.000679811	0.0490207
Gestational Age at Visit	PGB2	287	0.0152521	0.0249316	-0.0336139	0.0641181	0.541186
Maternal Age	PGD3	287	0.0107568	0.0174955	-0.0235343	0.0450479	0.539156
Maternal education	PGD3	287	0.601753	0.839195	-1.04307	2.24657	0.473924
Pre-pregnancy BMI	PGD3	286	-0.00265685	0.010289	-0.0228233	0.0175096	0.796422
Parity	PGD3	287	0.0651374	0.140226	-0.209706	0.339981	0.642632
Gestational Age at Visit	PGD3	287	-0.0683103	0.0861306	-0.237126	0.100506	0.428379
Maternal Age	PGE3	287	-0.0161863	0.0169484	-0.0494052	0.0170326	0.34037
Maternal education	PGE3	287	-0.263521	0.8143	-1.85955	1.33251	0.746466
Pre-pregnancy BMI	PGE3	286	-0.0203674	0.00989769	-0.0397669	-0.000967965	0.0405222
Parity	PGE3	287	-0.00595133	0.13602	-0.27255	0.260647	0.965132
Gestational Age at Visit	PGE3	287	-0.104539	0.083378	-0.26796	0.0588817	0.210943
Maternal Age	PGJ2	287	-0.00450152	0.00811389	-0.0204047	0.0114017	0.579473
Maternal education	PGJ2	287	-1.29105	0.381916	-2.03961	-0.542498	0.000824699
Pre-pregnancy BMI	PGJ2	286	0.00552295	0.00476211	-0.00381078	0.0148567	0.247116
Parity	PGJ2	287	0.132521	0.0645741	0.00595577	0.259086	0.0410604
Gestational Age at Visit	PGJ2	287	0.00693252	0.0399819	-0.071432	0.0852971	0.862467
Maternal Age	Et-PFOSA-AcOH	287	-0.00520631	0.00925723	-0.0233505	0.0129379	0.574283
Maternal education	Et-PFOSA-AcOH	287	-0.267628	0.444106	-1.13808	0.60282	0.54724
Pre-pregnancy BMI	Et-PFOSA-AcOH	286	-0.0051637	0.0054374	-0.015821	0.00549361	0.343091
Parity	Et-PFOSA-AcOH	287	0.0540396	0.0741478	-0.0912901	0.199369	0.466717
Gestational Age at Visit	Et-PFOSA-AcOH	287	-0.021488	0.0456012	-0.110866	0.0678902	0.637846
Maternal Age	Me-PFOSA-AcOH	287	-0.0336753	0.0204699	-0.0737964	0.0064458	0.10105
Maternal education	Me-PFOSA-AcOH	287	-0.352177	0.986536	-2.28579	1.58143	0.721368
Pre-pregnancy BMI	Me-PFOSA-AcOH	286	-0.0095424	0.0120072	-0.0330765	0.0139917	0.427439
Parity	Me-PFOSA-AcOH	287	0.137753	0.164595	-0.184853	0.460359	0.403338
Gestational Age at Visit	Me-PFOSA-AcOH	287	-0.117876	0.101055	-0.315944	0.0801915	0.244405
Maternal Age	PFDeA	287	0.00737546	0.012347	-0.0168246	0.0315755	0.550748
Maternal education	PFDeA	287	-0.166754	0.592669	-1.32839	0.994878	0.778637
Pre-pregnancy BMI	PFDeA	286	-0.0228091	0.00713331	-0.0367904	-0.00882784	0.00154265
Parity	PFDeA	287	-0.245451	0.0979213	-0.437376	-0.0535251	0.0127463
Gestational Age at Visit	PFDeA	287	-0.0184952	0.0608393	-0.13774	0.10075	0.76135
Maternal Age	PFHpA	287	-0.0152786	0.0143189	-0.0433437	0.0127864	0.286863
Maternal education	PFHpA	287	-0.343949	0.688061	-1.69255	1.00465	0.617544
Pre-pregnancy BMI	PFHpA	286	-0.016592	0.00837757	-0.0330121	-0.000171989	0.0486088
Parity	PFHpA	287	-0.0897586	0.11484	-0.314844	0.135327	0.435098
Gestational Age at Visit	PFHpA	287	0.0951543	0.070439	-0.042906	0.233215	0.177807
Maternal Age	PFHxS	287	-0.0109426	0.0147816	-0.0399146	0.0180294	0.459738
Maternal education	PFHxS	287	-0.402001	0.709473	-1.79257	0.988566	0.571419
Pre-pregnancy BMI	PFHxS	286	0.00046579	0.00869899	-0.0165842	0.0175158	0.957335
Parity	PFHxS	287	-0.621438	0.112695	-0.842321	-0.400555	7.85237e-08
Gestational Age at Visit	PFHxS	287	-0.0560139	0.0727967	-0.198695	0.0866676	0.44226
Maternal Age	PFNA	287	-0.00257128	0.00983074	-0.0218395	0.016697	0.793854
Maternal education	PFNA	287	-0.0212826	0.471713	-0.94584	0.903275	0.964045
Pre-pregnancy BMI	PFNA	286	-0.00469558	0.00577387	-0.0160124	0.0066212	0.416758
Parity	PFNA	287	-0.490598	0.0732247	-0.634118	-0.347077	1.1122e-10
Gestational Age at Visit	PFNA	287	-0.0380775	0.0483715	-0.132886	0.0567307	0.431826
Maternal Age	PFOA	287	0.00307323	0.0105632	-0.0176307	0.0237771	0.771311
Maternal education	PFOA	287	-0.16969	0.506776	-1.16297	0.823591	0.737991
Pre-pregnancy BMI	PFOA	286	-0.000136318	0.00620945	-0.0123068	0.0120342	0.982501
Parity	PFOA	287	-0.771108	0.0712723	-0.910801	-0.631414	4.39789e-23
Gestational Age at Visit	PFOA	287	-0.104684	0.0516627	-0.205943	-0.00342487	0.043666
Maternal Age	PFOS	287	0.0153137	0.0133035	-0.0107612	0.0413886	0.250655
Maternal education	PFOS	287	0.342516	0.639435	-0.910776	1.59581	0.592615
Pre-pregnancy BMI	PFOS	286	-0.00182833	0.00781338	-0.0171426	0.0134859	0.815154
Parity	PFOS	287	-0.493685	0.102765	-0.695105	-0.292265	2.51757e-06
Gestational Age at Visit	PFOS	287	-0.0328622	0.0656456	-0.161528	0.0958032	0.617039
Maternal Age	PFUdA	287	0.0650709	0.0189002	0.0280265	0.102115	0.000661947
Maternal education	PFUdA	287	0.698482	0.924532	-1.1136	2.51056	0.450574
Pre-pregnancy BMI	PFUdA	286	-0.0324825	0.0110963	-0.0542313	-0.0107337	0.00369552
Parity	PFUdA	287	-0.00955055	0.154558	-0.312485	0.293384	0.950771
Gestational Age at Visit	PFUdA	287	0.0401614	0.0949734	-0.145986	0.226309	0.672709

## Sheet: S6 - ECHO-PROTECT Confounders
Supplemental Table 6. β Estimates and 95% Confidence Intervals for Associations Between Confounders and Bioactive Lipids/PFAS within the ECHO-PROTECT Cohort.
Confounders	Bioactive Lipids/PFAS	N	β	SE	95% CI Lower	95% CI Upper	p-value
Maternal Age	13,14DHK-PGD2	49	0.0406245	0.0252234	-0.00881339	0.0900624	0.113966
Maternal education	13,14DHK-PGD2	49	0.189243	0.496876	-0.784634	1.16312	0.70502
Pre-pregnancy BMI	13,14DHK-PGD2	46	0.0225709	0.0252244	-0.0268689	0.0720108	0.37576
Gestational Age at Visit	13,14DHK-PGD2	44	0.00155395	0.0292921	-0.0558587	0.0589666	0.957944
Maternal Age	BCPGE2	49	0.0140114	0.0385298	-0.0615071	0.0895299	0.71775
Maternal education	BCPGE2	49	0.619268	0.735537	-0.822385	2.06092	0.404093
Pre-pregnancy BMI	BCPGE2	46	-0.0438004	0.0385167	-0.119293	0.0316923	0.261618
Gestational Age at Visit	BCPGE2	44	-0.00159476	0.0430932	-0.0860575	0.082868	0.970655
Maternal Age	BCPGE1	49	-0.017056	0.0282615	-0.0724486	0.0383366	0.549073
Maternal education	BCPGE1	49	0.104629	0.54469	-0.962964	1.17222	0.848501
Pre-pregnancy BMI	BCPGE1	46	-0.0487535	0.02797	-0.103575	0.00606773	0.0883078
Gestational Age at Visit	BCPGE1	44	0.0277805	0.0328701	-0.036645	0.0922059	0.402811
Maternal Age	PGE1	49	0.0235642	0.0342678	-0.0436007	0.090729	0.495054
Maternal education	PGE1	49	0.957843	0.646542	-0.30938	2.22507	0.145151
Pre-pregnancy BMI	PGE1	46	-0.0279122	0.0348246	-0.0961685	0.0403441	0.427146
Gestational Age at Visit	PGE1	44	0.0342245	0.0368908	-0.0380814	0.10653	0.35885
Maternal Age	8-HETE	49	-0.0210837	0.0336772	-0.087091	0.0449236	0.534308
Maternal education	8-HETE	49	-0.281254	0.648215	-1.55175	0.989247	0.666353
Pre-pregnancy BMI	8-HETE	46	0.0857414	0.0317745	0.0234635	0.148019	0.00984304
Gestational Age at Visit	8-HETE	44	0.0157774	0.0384999	-0.0596824	0.0912372	0.684033
Maternal Age	11-HETE	49	-0.0193012	0.0318522	-0.0817315	0.0431291	0.547455
Maternal education	11-HETE	49	0.556597	0.608764	-0.636579	1.74977	0.365222
Pre-pregnancy BMI	11-HETE	46	0.0296203	0.0317885	-0.0326851	0.0919256	0.356528
Gestational Age at Visit	11-HETE	44	0.0171378	0.0380574	-0.0574547	0.0917303	0.6548
Maternal Age	16-HETE	49	-0.00619281	0.0305288	-0.0660292	0.0536436	0.840127
Maternal education	16-HETE	49	0.497566	0.5821	-0.64335	1.63848	0.39701
Pre-pregnancy BMI	16-HETE	46	0.0397973	0.0283254	-0.0157204	0.095315	0.167041
Gestational Age at Visit	16-HETE	44	0.051246	0.0368357	-0.0209519	0.123444	0.171489
Maternal Age	17-HETE	49	-0.0126605	0.0158688	-0.0437634	0.0184423	0.428984
Maternal education	17-HETE	49	-0.120037	0.306341	-0.720465	0.480391	0.696947
Pre-pregnancy BMI	17-HETE	46	0.0315896	0.0145452	0.00308108	0.0600982	0.0353011
Gestational Age at Visit	17-HETE	44	0.0110781	0.0191124	-0.0263822	0.0485385	0.565261
Maternal Age	18-HETE	49	-0.0114689	0.0191151	-0.0489345	0.0259967	0.551394
Maternal education	18-HETE	49	0.173005	0.367672	-0.547633	0.893643	0.640144
Pre-pregnancy BMI	18-HETE	46	0.0308445	0.0182606	-0.00494622	0.0666352	0.0982697
Gestational Age at Visit	18-HETE	44	0.00504273	0.0213314	-0.0367668	0.0468522	0.814272
Maternal Age	EPA	49	-0.0449923	0.026013	-0.0959779	0.00599321	0.0902637
Maternal education	EPA	49	-0.40953	0.5118	-1.41266	0.593597	0.427634
Pre-pregnancy BMI	EPA	46	0.0270595	0.0265842	-0.0250455	0.0791645	0.3143
Gestational Age at Visit	EPA	44	0.0106032	0.0329442	-0.0539673	0.0751738	0.749159
Maternal Age	DHA	49	-0.0291872	0.0204843	-0.0693364	0.0109619	0.160805
Maternal education	DHA	49	-0.36869	0.398223	-1.14921	0.411828	0.35926
Pre-pregnancy BMI	DHA	46	0.00685322	0.0207033	-0.0337252	0.0474316	0.7422
Gestational Age at Visit	DHA	44	-0.0135041	0.0256238	-0.0637268	0.0367186	0.600957
Maternal Age	13,14DHK-PGF2a*	49	-0.00925877	0.0297707	-0.0676094	0.0490919	0.757174
Maternal education	13,14DHK-PGF2a*	49	-0.149974	0.571961	-1.27102	0.971069	0.794305
Pre-pregnancy BMI	13,14DHK-PGF2a*	46	0.0434069	0.0295747	-0.0145596	0.101373	0.149298
Gestational Age at Visit	13,14DHK-PGF2a*	44	0.00976534	0.0356469	-0.0601026	0.0796333	0.785469
Maternal Age	CAA	49	-0.0309942	0.0317226	-0.0931705	0.0311821	0.333553
Maternal education	CAA	49	-0.280597	0.614074	-1.48418	0.922987	0.649817
Pre-pregnancy BMI	CAA	46	0.0348509	0.0319365	-0.0277446	0.0974463	0.2811
Gestational Age at Visit	CAA	44	-0.00108524	0.0398896	-0.0792688	0.0770984	0.978424
Maternal Age	PGD2	49	-0.00980595	0.0317579	-0.0720514	0.0524395	0.758859
Maternal education	PGD2	49	0.0334818	0.610556	-1.16321	1.23017	0.9565
Pre-pregnancy BMI	PGD2	46	0.000660865	0.0310659	-0.0602283	0.06155	0.983124
Gestational Age at Visit	PGD2	44	0.033391	0.0403539	-0.0457026	0.112485	0.412657
Maternal Age	PGE2	49	-0.00800409	0.0350692	-0.0767398	0.0607316	0.820452
Maternal education	PGE2	49	-0.668126	0.666846	-1.97514	0.638892	0.321513
Pre-pregnancy BMI	PGE2	46	0.0229241	0.0357786	-0.0472019	0.0930502	0.525027
Gestational Age at Visit	PGE2	44	-0.0294709	0.039796	-0.107471	0.0485292	0.463087
Maternal Age	TXB2	49	-0.0038364	0.0295119	-0.0616798	0.0540069	0.897125
Maternal education	TXB2	49	0.589544	0.560362	-0.508765	1.68785	0.298143
Pre-pregnancy BMI	TXB2	46	0.0644576	0.0284004	0.00879278	0.120122	0.0281855
Gestational Age at Visit	TXB2	44	0.0150903	0.0336	-0.0507657	0.0809464	0.655656
Maternal Age	AA	49	-0.0300537	0.0256234	-0.0802756	0.0201681	0.246746
Maternal education	AA	49	-0.578939	0.492092	-1.54344	0.385562	0.245326
Pre-pregnancy BMI	AA	46	0.0207294	0.0260066	-0.0302435	0.0717022	0.429684
Gestational Age at Visit	AA	44	-0.0017441	0.0318479	-0.0641659	0.0606778	0.956587
Maternal Age	5-HETE	49	0.00666681	0.0289329	-0.0500418	0.0633754	0.818763
Maternal education	5-HETE	49	0.429108	0.55248	-0.653752	1.51197	0.441231
Pre-pregnancy BMI	5-HETE	46	0.0641603	0.0275922	0.0100796	0.118241	0.02473
Gestational Age at Visit	5-HETE	44	0.0242226	0.0348897	-0.0441612	0.0926065	0.49134
Maternal Age	12-HETE	49	-0.0243567	0.0357643	-0.0944548	0.0457413	0.499191
Maternal education	12-HETE	49	-0.160169	0.689892	-1.51236	1.19202	0.817417
Pre-pregnancy BMI	12-HETE	46	0.0602709	0.0348438	-0.00802292	0.128565	0.0906859
Gestational Age at Visit	12-HETE	44	0.0156272	0.0370969	-0.0570827	0.0883371	0.675718
Maternal Age	15-HETE	49	-0.0316679	0.024468	-0.0796252	0.0162894	0.2019
Maternal education	15-HETE	49	-0.184478	0.477488	-1.12035	0.751398	0.700981
Pre-pregnancy BMI	15-HETE	46	0.0530912	0.0240059	0.00603965	0.100143	0.0322352
Gestational Age at Visit	15-HETE	44	-0.0103051	0.0297688	-0.068652	0.0480417	0.730941
Maternal Age	20-HETE	49	0.0167031	0.0248514	-0.0320057	0.0654118	0.5048
Maternal education	20-HETE	49	0.390337	0.476204	-0.543023	1.3237	0.416533
Pre-pregnancy BMI	20-HETE	46	-0.0207769	0.025282	-0.0703295	0.0287758	0.415619
Gestational Age at Visit	20-HETE	44	-0.0145877	0.0270322	-0.0675708	0.0383953	0.592293
Maternal Age	12,13-DiHOME	49	-0.0516934	0.0260576	-0.102766	-0.000620529	0.0531345
Maternal education	12,13-DiHOME	49	-0.478946	0.516302	-1.4909	0.533006	0.35833
Pre-pregnancy BMI	12,13-DiHOME	46	0.00362174	0.0274149	-0.0501114	0.0573549	0.895501
Gestational Age at Visit	12,13-DiHOME	44	-0.00293266	0.0299626	-0.0616594	0.055794	0.922495
Maternal Age	13,14-D-PGJ2	49	0.0435763	0.0260219	-0.00742664	0.0945792	0.100655
Maternal education	13,14-D-PGJ2	49	0.719121	0.503676	-0.268085	1.70633	0.159977
Pre-pregnancy BMI	13,14-D-PGJ2	46	0.00723422	0.0273509	-0.0463736	0.060842	0.792633
Gestational Age at Visit	13,14-D-PGJ2	44	-0.00754112	0.0308964	-0.068098	0.0530158	0.808359
Maternal Age	9,10-DiHOME	49	-0.0564815	0.028501	-0.112344	-0.000619592	0.053374
Maternal education	9,10-DiHOME	49	-0.551531	0.564108	-1.65718	0.55412	0.333226
Pre-pregnancy BMI	9,10-DiHOME	46	0.028531	0.0293761	-0.0290461	0.0861082	0.336742
Gestational Age at Visit	9,10-DiHOME	44	-0.0177934	0.0345924	-0.0855946	0.0500077	0.609686
Maternal Age	11(12)-EET	49	0.0343102	0.0259748	-0.0166005	0.0852208	0.19293
Maternal education	11(12)-EET	49	1.10121	0.482	0.156487	2.04593	0.0268918
Pre-pregnancy BMI	11(12)-EET	46	0.0352487	0.0266053	-0.0168978	0.0873951	0.192053
Gestational Age at Visit	11(12)-EET	44	-0.000137347	0.0337592	-0.0663054	0.0660307	0.996773
Maternal Age	14(15)-EET	49	0.017119	0.0225443	-0.0270678	0.0613058	0.451435
Maternal education	14(15)-EET	49	-0.435981	0.430978	-1.2807	0.408735	0.316905
Pre-pregnancy BMI	14(15)-EET	46	0.0175866	0.0231318	-0.0277517	0.0629248	0.451144
Gestational Age at Visit	14(15)-EET	44	-0.0129389	0.0274108	-0.0666641	0.0407863	0.639344
Maternal Age	5(6)-EET	49	0.0323514	0.0518824	-0.0693382	0.134041	0.535936
Maternal education	5(6)-EET	49	0.869054	0.99253	-1.0763	2.81441	0.385703
Pre-pregnancy BMI	5(6)-EET	46	0.0943263	0.0512489	-0.00612158	0.194774	0.0724373
Gestational Age at Visit	5(6)-EET	44	0.0112321	0.0654063	-0.116964	0.139428	0.864476
Maternal Age	8(9)-EET	49	0.0398767	0.0298572	-0.0186433	0.0983968	0.188117
Maternal education	8(9)-EET	49	0.0459166	0.584193	-1.0991	1.19094	0.937686
Pre-pregnancy BMI	8(9)-EET	46	0.00362329	0.0299657	-0.0551094	0.062356	0.904309
Gestational Age at Visit	8(9)-EET	44	0.0189078	0.0369677	-0.0535489	0.0913646	0.611702
Maternal Age	RVD1	49	-0.0438676	0.0292725	-0.101242	0.0135066	0.140667
Maternal education	RVD1	49	0.32354	0.57356	-0.800637	1.44772	0.575374
Pre-pregnancy BMI	RVD1	46	-0.00740489	0.0304753	-0.0671366	0.0523268	0.80915
Gestational Age at Visit	RVD1	44	-0.0145262	0.0364443	-0.085957	0.0569047	0.692218
Maternal Age	15DO12,14-PGJ2	49	0.0121536	0.0361958	-0.0587902	0.0830975	0.738535
Maternal education	15DO12,14-PGJ2	49	0.161935	0.695627	-1.20149	1.52536	0.816935
Pre-pregnancy BMI	15DO12,14-PGJ2	46	0.0716441	0.0355424	0.00198101	0.141307	0.0499599
Gestational Age at Visit	15DO12,14-PGJ2	44	-0.00309332	0.0426357	-0.0866593	0.0804727	0.942507
Maternal Age	RVD2	49	-0.0220919	0.0183087	-0.0579769	0.0137931	0.233611
Maternal education	RVD2	49	0.480549	0.350102	-0.205651	1.16675	0.176392
Pre-pregnancy BMI	RVD2	46	0.0148002	0.0188003	-0.0220483	0.0516487	0.435364
Gestational Age at Visit	RVD2	44	0.0101939	0.0233669	-0.0356052	0.0559931	0.664886
Maternal Age	8,9-DHET	49	-0.0297217	0.0349863	-0.0982948	0.0388514	0.399896
Maternal education	8,9-DHET	49	0.58667	0.671673	-0.72981	1.90315	0.386862
Pre-pregnancy BMI	8,9-DHET	46	0.0635469	0.0347227	-0.00450952	0.131603	0.0740103
Gestational Age at Visit	8,9-DHET	44	-0.0271241	0.042092	-0.109624	0.0553762	0.52282
Maternal Age	11,12-DHET	49	-0.0431785	0.0276972	-0.097465	0.011108	0.125718
Maternal education	11,12-DHET	49	-0.0767089	0.545431	-1.14575	0.992336	0.888756
Pre-pregnancy BMI	11,12-DHET	46	0.0567305	0.0273656	0.00309392	0.110367	0.0440546
Gestational Age at Visit	11,12-DHET	44	0.0309309	0.0350016	-0.0376722	0.099534	0.381889
Maternal Age	9-oxoODE	49	-0.0552925	0.0275351	-0.109261	-0.00132373	0.0504021
Maternal education	9-oxoODE	49	-0.213888	0.550188	-1.29226	0.86448	0.699213
Pre-pregnancy BMI	9-oxoODE	46	-0.0195181	0.029223	-0.0767952	0.037759	0.507685
Gestational Age at Visit	9-oxoODE	44	0.0167591	0.0358773	-0.0535604	0.0870787	0.642826
Maternal Age	13-oxoODE	49	0.00213882	0.0322615	-0.0610938	0.0653714	0.947423
Maternal education	13-oxoODE	49	0.956227	0.603758	-0.227138	2.13959	0.119947
Pre-pregnancy BMI	13-oxoODE	46	-0.00955671	0.0318662	-0.0720144	0.052901	0.765665
Gestational Age at Visit	13-oxoODE	44	0.0265689	0.0373883	-0.0467121	0.09985	0.481246
Maternal Age	9(10)-EpoME	49	0.0578482	0.0306217	-0.00217026	0.117867	0.0650534
Maternal education	9(10)-EpoME	49	0.3133	0.608341	-0.879048	1.50565	0.608962
Pre-pregnancy BMI	9(10)-EpoME	46	-0.00638064	0.0324416	-0.0699662	0.0572049	0.844983
Gestational Age at Visit	9(10)-EpoME	44	0.00602379	0.0357731	-0.0640915	0.076139	0.867086
Maternal Age	12(13)-EpoME	49	0.0626632	0.0347948	-0.00553472	0.130861	0.0781316
Maternal education	12(13)-EpoME	49	0.422418	0.688207	-0.926468	1.7713	0.54231
Pre-pregnancy BMI	12(13)-EpoME	46	-0.013633	0.0366773	-0.0855205	0.0582546	0.7119
Gestational Age at Visit	12(13)-EpoME	44	0.00403084	0.0413786	-0.0770712	0.0851329	0.922861
Maternal Age	5,6-DHET	49	-0.0227004	0.0485307	-0.117821	0.0724198	0.642122
Maternal education	5,6-DHET	49	0.686938	0.928883	-1.13367	2.50755	0.463262
Pre-pregnancy BMI	5,6-DHET	46	0.0897067	0.0478427	-0.00406501	0.183478	0.0674347
Gestational Age at Visit	5,6-DHET	44	0.0119513	0.0539999	-0.0938885	0.117791	0.825916
Maternal Age	αLA	49	-0.0179877	0.0218759	-0.0608645	0.0248892	0.415082
Maternal education	αLA	49	-0.748959	0.408826	-1.55026	0.0523402	0.0732962
Pre-pregnancy BMI	αLA	46	-0.0271937	0.02165	-0.0696276	0.0152403	0.215723
Gestational Age at Visit	αLA	44	-0.00468263	0.0251407	-0.0539583	0.0445931	0.85314
Maternal Age	9S-HODE	49	0.022947	0.0170955	-0.0105602	0.0564542	0.185953
Maternal education	9S-HODE	49	-0.34747	0.330718	-0.995676	0.300737	0.29879
Pre-pregnancy BMI	9S-HODE	46	0.00527502	0.0173761	-0.0287821	0.0393321	0.762879
Gestational Age at Visit	9S-HODE	44	-0.0167811	0.0215274	-0.0589749	0.0254126	0.440042
Maternal Age	PGA2	49	0.0459497	0.0216432	0.00352892	0.0883704	0.0390449
Maternal education	PGA2	49	0.132947	0.434734	-0.719133	0.985026	0.761099
Pre-pregnancy BMI	PGA2	46	-0.00482288	0.0224664	-0.0488571	0.0392113	0.831016
Gestational Age at Visit	PGA2	44	-0.00982396	0.0253237	-0.0594584	0.0398105	0.700023
Maternal Age	13S-HODE	49	0.00652325	0.0176243	-0.0280204	0.0410669	0.71295
Maternal education	13S-HODE	49	-0.0344282	0.338957	-0.698783	0.629927	0.919529
Pre-pregnancy BMI	13S-HODE	46	0.027411	0.0171316	-0.00616701	0.0609889	0.116751
Gestational Age at Visit	13S-HODE	44	-0.0178949	0.0192299	-0.0555855	0.0197958	0.357393
Maternal Age	LA	49	-0.0613094	0.0240206	-0.10839	-0.0142291	0.0140086
Maternal education	LA	49	-0.653333	0.482975	-1.59996	0.293298	0.182615
Pre-pregnancy BMI	LA	46	0.0211466	0.0261146	-0.0300381	0.0723313	0.422436
Gestational Age at Visit	LA	44	-0.0276129	0.0323106	-0.0909418	0.035716	0.397618
Maternal Age	5-oxoETE	49	0.0462036	0.0270172	-0.00675005	0.0991573	0.0938315
Maternal education	5-oxoETE	49	0.162826	0.534278	-0.884359	1.21001	0.761895
Pre-pregnancy BMI	5-oxoETE	46	0.0206089	0.0281099	-0.0344865	0.0757042	0.467353
Gestational Age at Visit	5-oxoETE	44	-0.0480364	0.0327027	-0.112134	0.0160609	0.149316
Maternal Age	12-oxoETE	49	0.0170861	0.0307478	-0.0431795	0.0773517	0.581061
Maternal education	12-oxoETE	49	0.128439	0.592197	-1.03227	1.28915	0.829236
Pre-pregnancy BMI	12-oxoETE	46	0.0559973	0.0301464	-0.00308972	0.115084	0.0699392
Gestational Age at Visit	12-oxoETE	44	-0.0175862	0.0339467	-0.0841217	0.0489493	0.607139
Maternal Age	15-oxoETE	49	0.114206	0.0514666	0.0133314	0.215081	0.0313494
Maternal education	15-oxoETE	49	0.441319	1.03699	-1.59118	2.47382	0.672358
Pre-pregnancy BMI	15-oxoETE	46	0.0617027	0.0543842	-0.0448904	0.168296	0.262699
Gestational Age at Visit	15-oxoETE	44	-0.0193179	0.0683648	-0.153313	0.114677	0.778894
Maternal Age	PGB2	49	-0.0425181	0.039067	-0.119089	0.0340532	0.281996
Maternal education	PGB2	49	-0.412789	0.757346	-1.89719	1.07161	0.588298
Pre-pregnancy BMI	PGB2	46	0.0461397	0.0400441	-0.0323468	0.124626	0.255452
Gestational Age at Visit	PGB2	44	0.034942	0.0472413	-0.0576509	0.127535	0.463627
Maternal Age	PGD3	49	-0.0226447	0.0309501	-0.0833069	0.0380174	0.468013
Maternal education	PGD3	49	0.371133	0.595362	-0.795776	1.53804	0.536052
Pre-pregnancy BMI	PGD3	46	0.0318181	0.0307163	-0.0283858	0.092022	0.305921
Gestational Age at Visit	PGD3	44	-0.0374448	0.0367313	-0.109438	0.0345486	0.313838
Maternal Age	PGE3	49	-0.0325031	0.0342742	-0.0996807	0.0346744	0.347815
Maternal education	PGE3	49	-0.0444654	0.664524	-1.34693	1.258	0.946935
Pre-pregnancy BMI	PGE3	46	-0.00216612	0.0342243	-0.0692458	0.0649135	0.949821
Gestational Age at Visit	PGE3	44	-0.0289018	0.0414543	-0.110152	0.0523486	0.489521
Maternal Age	PGJ2	49	0.0380818	0.0223485	-0.00572118	0.0818849	0.0949847
Maternal education	PGJ2	49	-0.0170588	0.442289	-0.883945	0.849827	0.969397
Pre-pregnancy BMI	PGJ2	46	0.0249657	0.0219415	-0.0180397	0.0679712	0.26135
Gestational Age at Visit	PGJ2	44	-0.00644775	0.028356	-0.0620255	0.04913	0.821227
Maternal Age	PFNA	49	0.0254651	0.0173458	-0.00853274	0.0594629	0.148743
Maternal education	PFNA	49	0.508601	0.33253	-0.143158	1.16036	0.132847
Pre-pregnancy BMI	PFNA	46	-0.0178753	0.0176315	-0.0524331	0.0166824	0.316207
Gestational Age at Visit	PFNA	44	0.00115036	0.0218019	-0.0415813	0.043882	0.95817
Maternal Age	PFOS	49	0.0184111	0.0115774	-0.00428056	0.0411028	0.11848
Maternal education	PFOS	49	0.382871	0.221328	-0.0509314	0.816673	0.0902141
Pre-pregnancy BMI	PFOS	46	0.0117377	0.0118047	-0.0113994	0.0348748	0.3255
Gestational Age at Visit	PFOS	44	-0.0080193	0.0124028	-0.0323288	0.0162902	0.521427

## Sheet: S7 - All 3 Mixed Effect Adj
Supplemental Table 7. β Estimates and 95% Confidence Intervals Corresponding to Percentage Change in Bioactive Lipids associated with a Doubling in PFAS; for random intercept model across all 3 cohorts, adjusted for Maternal Age, Maternal Education, Pre-Pregnancy BMI, Parity, Gestational Age at Visit
Bioactive Lipid Pathway	Lipid	PFAS	N	β (Doubling Effect)	SE	95% CI Lower	95% CI Upper	p-value	q-value
Cytochrome p450	13,14DHK-PGD2	PFNA	387	8.13364	0.0454368	-1.07996	18.2054	0.0860694	0.492877
Cytochrome p450	17-HETE	PFNA	387	3.40327	0.026387	-1.80866	8.89185	0.205479	0.654402
Cyclooxygenase	BCPGE2	PFNA	387	0.838082	0.0584049	-10.069	13.068	0.886448	0.984382
Cytochrome p450	18-HETE	PFNA	387	1.94023	0.0262938	-3.18027	7.33155	0.465334	0.912419
Cyclooxygenase	BCPGE1	PFNA	387	12.782	0.0465609	2.94524	23.5587	0.0101593	0.253303
Parent Compound	EPA	PFNA	387	1.28546	0.0348077	-5.3941	8.43662	0.713863	0.984382
Cyclooxygenase	PGE1	PFNA	387	0.795841	0.0517717	-8.93035	11.5608	0.878391	0.984382
Parent Compound	DHA	PFNA	387	5.49275	0.0429638	-3.02694	14.7609	0.21406	0.654402
Lipoxygenase	8-HETE	PFNA	387	-0.0883481	0.0354192	-6.7891	7.09411	0.980104	0.984382
Cyclooxygenase	13,14DHK-PGF2a*	PFNA	387	10.6172	0.0431426	1.648	20.3778	0.019865	0.283786
Cytochrome p450	11-HETE	PFNA	387	-5.07457	0.0393394	-12.1188	2.53424	0.186364	0.64318
Cytochrome p450	CAA	PFNA	387	-1.79219	0.0399543	-9.18946	6.20765	0.651078	0.980016
Cytochrome p450	16-HETE	PFNA	387	0.276994	0.0283211	-5.13764	6.00069	0.922247	0.984382
Cyclooxygenase	PGD2	PFNA	387	16.4905	0.0680906	1.93674	33.1222	0.0255624	0.284027
Cytochrome p450	20-HETE	PFNA	387	6.87491	0.0313354	0.508446	13.6446	0.0345039	0.313672
Cyclooxygenase	PGE2	PFNA	387	4.73667	0.0479599	-4.66015	15.0597	0.335188	0.859449
Cytochrome p450	12,13-DiHOME	PFNA	387	0.68828	0.0274349	-4.58298	6.25075	0.80271	0.984382
Cyclooxygenase	TXB2	PFNA	387	5.01945	0.0504815	-4.87403	15.9419	0.332587	0.859449
Cyclooxygenase	13,14-D-PGJ2	PFNA	387	0.283092	0.0439206	-7.98859	9.29838	0.948714	0.984382
Parent Compound	AA	PFNA	387	10.8891	0.0378494	2.96051	19.4282	0.00661503	0.253303
Cytochrome p450	9,10-DiHOME	PFNA	387	-3.88575	0.0299486	-9.3652	1.92496	0.186522	0.64318
Lipoxygenase	5-HETE	PFNA	387	2.07663	0.0339989	-4.50385	9.11056	0.54585	0.941121
Cytochrome p450	11(12)-EET	PFNA	387	2.06495	0.030803	-3.91479	8.41683	0.507389	0.941121
Lipoxygenase	12-HETE	PFNA	387	1.07192	0.0451512	-7.48821	10.4241	0.81345	0.984382
Cytochrome p450	14(15)-EET	PFNA	387	3.19372	0.0331651	-3.30087	10.1245	0.34378	0.859449
Lipoxygenase	15-HETE	PFNA	387	-6.46716	0.0442864	-14.2436	2.01439	0.131969	0.573776
Cytochrome p450	5(6)-EET	PFNA	387	8.73944	0.0811672	-7.2538	27.4906	0.302622	0.859449
Cyclooxygenase	9-oxoODE	PFNA	387	0.0600266	0.0221357	-4.18835	4.49678	0.978387	0.984382
Cytochrome p450	8(9)-EET	PFNA	387	0.928573	0.0443778	-7.47929	10.1005	0.835125	0.984382
Lipoxygenase	13-oxoODE	PFNA	387	-4.68091	0.0356725	-11.1178	2.22214	0.179794	0.64318
Lipoxygenase	RVD1	PFNA	387	-1.44673	0.0238715	-5.95165	3.27397	0.541916	0.941121
Cytochrome p450	9(10)-EpoME	PFNA	387	2.55703	0.0301099	-3.32029	8.79164	0.402252	0.901634
Cyclooxygenase	15DO12,14-PGJ2	PFNA	387	-7.30682	0.0464083	-15.3661	1.51994	0.102896	0.492877
Cytochrome p450	12(13)-EpoME	PFNA	387	-0.234859	0.0356907	-6.97529	6.99398	0.947507	0.984382
Lipoxygenase	RVD2	PFNA	387	4.50471	0.0476441	-4.8124	14.7338	0.355656	0.865883
Cytochrome p450	5,6-DHET	PFNA	387	-2.78173	0.0379197	-9.74526	4.71908	0.457354	0.912419
Cytochrome p450	8,9-DHET	PFNA	387	1.59696	0.0369135	-5.49401	9.21999	0.66802	0.982382
Parent Compound	𝛼LA	PFNA	387	-4.1504	0.0418133	-11.6924	4.03573	0.311335	0.859449
Cytochrome p450	11,12-DHET	PFNA	387	-5.18484	0.0281693	-10.2779	0.197285	0.0595224	0.457864
Cytochrome p450	9S-HODE	PFNA	387	-2.00706	0.0402119	-9.43389	6.0288	0.614417	0.975265
Cyclooxygenase	PGB2	PFNA	387	-2.33099	0.0301711	-7.93923	3.61889	0.434861	0.912419
Cyclooxygenase	PGA2	PFNA	387	1.48083	0.0194644	-2.31776	5.42714	0.450595	0.912419
Cyclooxygenase	PGD3	PFNA	387	8.91577	0.0607517	-3.31082	22.6884	0.16061	0.642439
Lipoxygenase	13S-HODE	PFNA	387	-1.25308	0.0316413	-7.19103	5.06478	0.690465	0.984382
Cyclooxygenase	PGE3	PFNA	387	13.8367	0.0600385	1.19907	28.0525	0.031519	0.313672
Parent Compound	LA	PFNA	387	8.96338	0.0517716	-1.55092	20.6006	0.0981345	0.492877
Cyclooxygenase	PGJ2	PFNA	387	0.683872	0.0335629	-5.72629	7.5299	0.839194	0.984382
Lipoxygenase	5-oxoETE	PFNA	387	2.40369	0.0385071	-5.04066	10.4316	0.537717	0.941121
Lipoxygenase	12-oxoETE	PFNA	387	10.1065	0.0394582	1.91202	18.9599	0.0151487	0.253303
Lipoxygenase	15-oxoETE	PFNA	387	7.50608	0.0510196	-2.72432	18.8124	0.156839	0.642439
Lipoxygenase	8-HETE	PFOS	387	-0.27432	0.0280251	-5.60444	5.35677	0.92197	0.984382
Cytochrome p450	11-HETE	PFOS	387	-0.104184	0.0312344	-6.03632	6.20246	0.973395	0.984382
Cytochrome p450	16-HETE	PFOS	387	-0.455578	0.0223744	-4.72665	4.00696	0.838401	0.984382
Cytochrome p450	13,14DHK-PGD2	PFOS	387	6.09863	0.0359573	-1.12139	13.8459	0.100523	0.492877
Cytochrome p450	17-HETE	PFOS	387	0.323536	0.0209054	-3.7041	4.51963	0.877289	0.984382
Cyclooxygenase	BCPGE2	PFOS	387	-0.68149	0.0461402	-9.26918	8.71903	0.88226	0.984382
Cytochrome p450	18-HETE	PFOS	387	-1.31191	0.0207902	-5.25249	2.79256	0.525684	0.941121
Cyclooxygenase	BCPGE1	PFOS	387	6.13056	0.036977	-1.28913	14.108	0.108433	0.492877
Parent Compound	EPA	PFOS	387	0.256317	0.02752	-5.00818	5.81257	0.925938	0.984382
Cyclooxygenase	PGE1	PFOS	387	2.38248	0.0408967	-5.50394	10.9271	0.565142	0.953563
Parent Compound	DHA	PFOS	387	0.0666401	0.034009	-6.38612	6.96418	0.984382	0.984382
Lipoxygenase	5-HETE	PFOS	387	1.29736	0.026921	-3.90905	6.78587	0.632349	0.980016
Cyclooxygenase	13,14DHK-PGF2a*	PFOS	387	3.52948	0.0343667	-3.21446	10.7433	0.313482	0.859449
Lipoxygenase	12-HETE	PFOS	387	-3.46471	0.0356326	-9.97668	3.5183	0.323011	0.859449
Cytochrome p450	CAA	PFOS	387	5.27175	0.0314816	-1.02759	11.972	0.103537	0.492877
Lipoxygenase	15-HETE	PFOS	387	-1.87759	0.0351481	-8.40969	5.12037	0.590018	0.953563
Cyclooxygenase	PGD2	PFOS	387	11.915	0.0553863	0.402034	24.7481	0.0428113	0.356761
Cytochrome p450	20-HETE	PFOS	387	-1.33012	0.0249103	-6.03189	3.60691	0.591209	0.953563
Cyclooxygenase	PGE2	PFOS	387	5.13476	0.0389374	-2.59032	13.4725	0.199241	0.654402
Cytochrome p450	12,13-DiHOME	PFOS	387	1.95316	0.0216566	-2.28387	6.37392	0.37233	0.865883
Cyclooxygenase	TXB2	PFOS	387	1.28758	0.0399532	-6.34147	9.53806	0.748983	0.984382
Cyclooxygenase	13,14-D-PGJ2	PFOS	387	-0.172918	0.0347028	-6.73714	6.85332	0.960251	0.984382
Parent Compound	AA	PFOS	387	9.68735	0.0298813	3.44775	16.3033	0.00211993	0.211993
Cytochrome p450	9,10-DiHOME	PFOS	387	1.06062	0.0237112	-3.5286	5.86815	0.656611	0.980016
Lipoxygenase	RVD2	PFOS	387	3.43406	0.0376513	-3.92416	11.3558	0.370421	0.865883
Cytochrome p450	11(12)-EET	PFOS	387	1.13999	0.0243556	-3.5747	6.0852	0.641906	0.980016
Cytochrome p450	8,9-DHET	PFOS	387	2.09294	0.0291624	-3.57888	8.0984	0.477972	0.919177
Cytochrome p450	14(15)-EET	PFOS	387	2.16386	0.0262201	-2.95386	7.55145	0.414752	0.901634
Cytochrome p450	11,12-DHET	PFOS	387	0.14491	0.0223906	-4.15496	4.63768	0.948469	0.984382
Cytochrome p450	5(6)-EET	PFOS	387	2.32797	0.0642653	-9.78254	16.0642	0.720476	0.984382
Cyclooxygenase	9-oxoODE	PFOS	387	-0.440407	0.0174861	-3.79478	3.03093	0.800857	0.984382
Cytochrome p450	8(9)-EET	PFOS	387	4.45261	0.0351473	-2.50075	11.9019	0.215953	0.654402
Lipoxygenase	13-oxoODE	PFOS	387	0.823138	0.028264	-4.61031	6.56608	0.771945	0.984382
Lipoxygenase	RVD1	PFOS	387	-0.452812	0.0188707	-4.06745	3.29803	0.810073	0.984382
Cytochrome p450	9(10)-EpoME	PFOS	387	0.168289	0.0238143	-4.39973	4.95458	0.943747	0.984382
Cyclooxygenase	15DO12,14-PGJ2	PFOS	387	-2.99295	0.0367972	-9.743	4.26191	0.40945	0.901634
Cytochrome p450	12(13)-EpoME	PFOS	387	-1.70551	0.0281934	-6.98981	3.87903	0.542131	0.941121
Lipoxygenase	5-oxoETE	PFOS	387	5.33528	0.030327	-0.743498	11.7863	0.0873669	0.492877
Cytochrome p450	5,6-DHET	PFOS	387	0.2654	0.0299976	-5.45978	6.33729	0.929641	0.984382
Lipoxygenase	12-oxoETE	PFOS	387	8.17326	0.0311579	1.76484	14.9852	0.0120988	0.253303
Parent Compound	𝛼LA	PFOS	387	-5.68011	0.0329422	-11.5776	0.610716	0.0766781	0.492877
Lipoxygenase	15-oxoETE	PFOS	387	10.2803	0.0401243	1.93971	19.3033	0.0151982	0.253303
Cytochrome p450	9S-HODE	PFOS	387	-0.0668579	0.0318489	-6.11435	6.37018	0.983257	0.984382
Cyclooxygenase	PGB2	PFOS	387	0.716794	0.0238517	-3.88328	5.53702	0.764762	0.984382
Cyclooxygenase	PGA2	PFOS	387	-0.631521	0.0153837	-3.58296	2.41026	0.680709	0.984382
Cyclooxygenase	PGD3	PFOS	387	11.4955	0.048138	1.4569	22.5275	0.0243635	0.284027
Lipoxygenase	13S-HODE	PFOS	387	1.36293	0.0251256	-3.50789	6.47963	0.590355	0.953563
Cyclooxygenase	PGE3	PFOS	387	9.36939	0.0485805	-0.564093	20.2952	0.0660346	0.471676
Parent Compound	LA	PFOS	387	3.18017	0.0410271	-4.79204	11.8199	0.445901	0.912419
Cyclooxygenase	PGJ2	PFOS	387	3.59076	0.0264549	-1.64371	9.10381	0.183171	0.64318

## Sheet: S8 -CiOB IKIDS Mixed Effect Adj
Supplemental Table 8. β Estimates and 95% Confidence Intervals Corresponding to Percentage Change in Bioactive Lipids associated (p ≤ 0.05) with a Doubling in PFAS; for random intercept model across CiOB & IKIDS, adjusted for Maternal Age, Maternal Education, Pre-Pregnancy BMI, Parity, Gestational Age at Visit
Bioactive Lipid Pathway	Lipid	PFAS	N	β (Doubling Effect)	SE	95% CI Lower	95% CI Upper	p-value	q-value
Cyclooxygenase	15DO12,14-PGJ2	Me-PFOSA-AcOH	347	4.1432	0.022258	-0.302445	8.78707	0.0690508	0.334585
Cytochrome p450	18-HETE	Me-PFOSA-AcOH	347	-1.55161	0.0130342	-4.03482	0.995855	0.231081	0.445143
Cytochrome p450	8,9-DHET	Me-PFOSA-AcOH	347	1.23954	0.0160215	-1.89021	4.46913	0.442482	0.543067
Lipoxygenase	RVD2	Me-PFOSA-AcOH	347	0.764554	0.0252081	-4.09302	5.86816	0.762729	0.634007
Cytochrome p450	16-HETE	Me-PFOSA-AcOH	347	-0.708876	0.0115337	-2.92828	1.56127	0.537782	0.580732
Cytochrome p450	11,12-DHET	Me-PFOSA-AcOH	347	0.467822	0.0115451	-1.78008	2.76717	0.686273	0.614582
Cytochrome p450	8(9)-EET	Me-PFOSA-AcOH	347	5.3614	0.0219668	0.921347	9.99679	0.0179876	0.258893
Cytochrome p450	17-HETE	Me-PFOSA-AcOH	347	-0.0338251	0.013419	-2.62878	2.63029	0.979901	0.686868
Parent Compound	EPA	Me-PFOSA-AcOH	347	1.18186	0.0164476	-2.02795	4.49684	0.475505	0.563
Lipoxygenase	8-HETE	Me-PFOSA-AcOH	347	-0.871674	0.0158974	-3.91277	2.26567	0.582192	0.600996
Cyclooxygenase	13,14DHK-PGF2a*	Me-PFOSA-AcOH	347	-3.50931	0.0213688	-7.46715	0.617818	0.0954983	0.356606
Parent Compound	DHA	Me-PFOSA-AcOH	347	-2.69226	0.022479	-6.88646	1.69087	0.225563	0.445112
Cyclooxygenase	9-oxoODE	Me-PFOSA-AcOH	347	0.14043	0.00577104	-0.985901	1.27957	0.808026	0.646165
Lipoxygenase	RVD1	Me-PFOSA-AcOH	347	-0.601926	0.00726347	-2.00697	0.823266	0.406445	0.537103
Cytochrome p450	9,10-DiHOME	Me-PFOSA-AcOH	347	-1.0929	0.0125934	-3.50435	1.37882	0.383497	0.531901
Lipoxygenase	13-oxoODE	Me-PFOSA-AcOH	347	0.408294	0.0159683	-2.68561	3.60056	0.798748	0.643959
Cytochrome p450	11-HETE	Me-PFOSA-AcOH	347	1.97109	0.0189929	-1.75511	5.83861	0.304825	0.501512
Cytochrome p450	CAA	Me-PFOSA-AcOH	347	2.70962	0.0185036	-0.948629	6.50297	0.14942	0.38105
Cytochrome p450	9(10)-EpoME	Me-PFOSA-AcOH	347	0.0713744	0.0125921	-2.36821	2.57192	0.954848	0.683662
Cyclooxygenase	PGB2	Me-PFOSA-AcOH	347	-0.644402	0.00933411	-2.44557	1.19002	0.489033	0.573422
Cyclooxygenase	PGE3	Me-PFOSA-AcOH	347	1.33497	0.0316103	-4.75282	7.81186	0.675099	0.614582
Cytochrome p450	11(12)-EET	Me-PFOSA-AcOH	347	2.06769	0.0139285	-0.681054	4.89251	0.142667	0.372347
Cyclooxygenase	PGD3	Me-PFOSA-AcOH	347	2.69069	0.0318119	-3.51668	9.29741	0.404516	0.537103
Cyclooxygenase	PGJ2	Me-PFOSA-AcOH	347	2.98868	0.0163939	-0.267953	6.35166	0.0733369	0.334585
Cyclooxygenase	PGD2	Me-PFOSA-AcOH	347	1.1967	0.0370674	-5.89473	8.82252	0.748463	0.629263
Cytochrome p450	12(13)-EpoME	Me-PFOSA-AcOH	347	-0.734047	0.0152131	-3.65023	2.2704	0.628494	0.602551
Cytochrome p450	13,14DHK-PGD2	Me-PFOSA-AcOH	347	5.23844	0.0235374	0.493738	10.2072	0.0307623	0.315021
Cyclooxygenase	BCPGE1	Me-PFOSA-AcOH	347	4.04906	0.0240254	-0.737014	9.0659	0.0994457	0.357257
Cytochrome p450	14(15)-EET	Me-PFOSA-AcOH	347	1.35027	0.0162002	-1.81729	4.62003	0.408306	0.537103
Cyclooxygenase	BCPGE2	Me-PFOSA-AcOH	347	4.60506	0.0293885	-1.25009	10.8074	0.126473	0.361147
Cyclooxygenase	PGE1	Me-PFOSA-AcOH	347	4.72329	0.0259616	-0.472219	10.19	0.0763585	0.334585
Cyclooxygenase	PGE2	Me-PFOSA-AcOH	347	-0.471576	0.0244211	-5.12332	4.40824	0.846638	0.65237
Cytochrome p450	5,6-DHET	Me-PFOSA-AcOH	347	1.13536	0.0133375	-1.47421	3.81405	0.397896	0.536891
Lipoxygenase	12-oxoETE	Me-PFOSA-AcOH	347	1.73808	0.0193352	-2.04535	5.66763	0.37346	0.52792
Cyclooxygenase	TXB2	Me-PFOSA-AcOH	347	5.37432	0.0258044	0.177379	10.8409	0.0432769	0.333413
Cytochrome p450	5(6)-EET	Me-PFOSA-AcOH	347	4.76388	0.0399697	-3.13014	13.3012	0.245104	0.454137
Cytochrome p450	12,13-DiHOME	Me-PFOSA-AcOH	347	-0.0612676	0.0119746	-2.37954	2.31206	0.959212	0.683679
Parent Compound	AA	Me-PFOSA-AcOH	347	2.1945	0.0185497	-1.4543	5.97841	0.24273	0.453198
Cytochrome p450	9S-HODE	Me-PFOSA-AcOH	347	1.80004	0.0211872	-2.34083	6.11648	0.400367	0.536891
Parent Compound	𝛼LA	Me-PFOSA-AcOH	347	0.447515	0.0217936	-3.75281	4.83114	0.837787	0.65237
Lipoxygenase	15-oxoETE	Me-PFOSA-AcOH	347	2.38444	0.0205347	-1.6545	6.58925	0.251969	0.45981
Cyclooxygenase	PGA2	Me-PFOSA-AcOH	347	-0.295155	0.00757655	-1.76484	1.19651	0.696679	0.614904
Parent Compound	LA	Me-PFOSA-AcOH	347	-3.133	0.0268342	-8.09606	2.09808	0.23637	0.44677
Cyclooxygenase	13,14-D-PGJ2	Me-PFOSA-AcOH	347	4.24945	0.021989	-0.148097	8.84068	0.0592679	0.333413
Lipoxygenase	5-HETE	Me-PFOSA-AcOH	347	1.82987	0.0159281	-1.30006	5.05906	0.255744	0.45981
Lipoxygenase	5-oxoETE	Me-PFOSA-AcOH	347	2.26591	0.0189322	-1.45934	6.13198	0.237447	0.44677
Lipoxygenase	15-HETE	Me-PFOSA-AcOH	347	-0.28047	0.0229189	-4.66085	4.30116	0.902539	0.665751
Lipoxygenase	12-HETE	Me-PFOSA-AcOH	347	1.41531	0.0222474	-2.91187	5.93535	0.528005	0.577287
Lipoxygenase	13S-HODE	Me-PFOSA-AcOH	347	0.663925	0.0166134	-2.56114	3.99573	0.690654	0.614582
Cytochrome p450	20-HETE	Me-PFOSA-AcOH	347	0.640529	0.0153222	-2.33692	3.70875	0.677158	0.614582
Cyclooxygenase	15DO12,14-PGJ2	PFDeA	347	-3.11019	0.0364581	-9.79215	4.06671	0.386758	0.533376
Cytochrome p450	CAA	PFDeA	347	-0.648514	0.0301631	-6.35189	5.40222	0.82935	0.65237
Cyclooxygenase	PGD2	PFDeA	347	11.6888	0.0587746	-0.464133	25.3255	0.0608547	0.333413
Cytochrome p450	12(13)-EpoME	PFDeA	347	1.291	0.0248317	-3.52079	6.34278	0.605792	0.601866
Cytochrome p450	9(10)-EpoME	PFDeA	347	3.34233	0.0204871	-0.725134	7.57645	0.109483	0.357257
Lipoxygenase	RVD2	PFDeA	347	2.60627	0.0410948	-5.33416	11.2127	0.531683	0.578701
Cytochrome p450	16-HETE	PFDeA	347	1.0087	0.0186967	-2.62583	4.77888	0.591759	0.601866
Cytochrome p450	18-HETE	PFDeA	347	-0.224438	0.0212904	-4.30231	4.0272	0.916013	0.665751
Cytochrome p450	13,14DHK-PGD2	PFDeA	347	4.44051	0.0386048	-3.17044	12.6497	0.261202	0.460202
Cyclooxygenase	PGE2	PFDeA	347	1.18942	0.0389154	-6.24172	9.20954	0.761438	0.634007
Cytochrome p450	5,6-DHET	PFDeA	347	1.10005	0.0217951	-3.12784	5.51245	0.616019	0.602551
Cyclooxygenase	BCPGE2	PFDeA	347	-1.66137	0.0481572	-10.5188	8.0728	0.728143	0.625279
Cytochrome p450	8,9-DHET	PFDeA	347	1.75827	0.0261363	-3.32325	7.10688	0.505302	0.574837
Cytochrome p450	17-HETE	PFDeA	347	2.07692	0.0213559	-2.10759	6.44029	0.336457	0.517713
Parent Compound	EPA	PFDeA	347	0.954497	0.0262264	-4.10381	6.27962	0.717415	0.625279
Cytochrome p450	11,12-DHET	PFDeA	347	0.734042	0.018399	-2.83392	4.43302	0.691251	0.614582
Cyclooxygenase	TXB2	PFDeA	347	8.0721	0.0411566	-0.303392	17.1512	0.0601315	0.333413
Parent Compound	𝛼LA	PFDeA	347	-1.52658	0.0355826	-8.16028	5.58628	0.665775	0.614582
Cyclooxygenase	BCPGE1	PFDeA	347	7.86269	0.0391715	-0.108684	16.4702	0.0541679	0.333413
Lipoxygenase	8-HETE	PFDeA	347	-0.435973	0.0259602	-5.37526	4.76114	0.866443	0.659259
Cytochrome p450	8(9)-EET	PFDeA	347	6.34627	0.0358868	-0.876913	14.0958	0.087344	0.341939
Parent Compound	DHA	PFDeA	347	-0.531411	0.0363126	-7.3648	6.80606	0.88343	0.66189
Cyclooxygenase	9-oxoODE	PFDeA	347	0.328615	0.00942621	-1.50798	2.19945	0.728023	0.625279
Parent Compound	AA	PFDeA	347	5.80492	0.0301577	-0.267872	12.2475	0.0622035	0.333413
Cytochrome p450	9S-HODE	PFDeA	347	1.68362	0.0345705	-4.97805	8.81231	0.629441	0.602551
Cyclooxygenase	PGE1	PFDeA	347	2.70715	0.0416417	-5.3426	11.4415	0.521659	0.577287
Cytochrome p450	11-HETE	PFDeA	347	3.01958	0.0309905	-3.05172	9.47109	0.337776	0.517713
Lipoxygenase	RVD1	PFDeA	347	0.404825	0.0116548	-1.86277	2.72481	0.729075	0.625279
Cyclooxygenase	13,14DHK-PGF2a*	PFDeA	347	5.26936	0.0340805	-1.53269	12.5413	0.132801	0.361974
Lipoxygenase	13-oxoODE	PFDeA	347	2.46769	0.0260443	-2.6317	7.83415	0.349946	0.518999
Lipoxygenase	5-HETE	PFDeA	347	6.65534	0.0252257	1.51029	12.0612	0.0110816	0.258893
Cyclooxygenase	PGA2	PFDeA	347	0.256504	0.0123716	-2.14531	2.71727	0.836082	0.65237
Cytochrome p450	9,10-DiHOME	PFDeA	347	1.82789	0.0205597	-2.19389	6.01505	0.378926	0.528582
Cyclooxygenase	PGB2	PFDeA	347	-0.733707	0.015166	-3.641	2.26131	0.627588	0.602551
Cyclooxygenase	PGE3	PFDeA	347	4.07823	0.0503418	-5.70079	14.8713	0.42774	0.540729
Cytochrome p450	11(12)-EET	PFDeA	347	3.72554	0.0227316	-0.794402	8.45142	0.108523	0.357257
Cyclooxygenase	PGD3	PFDeA	347	8.88913	0.0509202	-1.45368	20.3175	0.0953692	0.356606
Lipoxygenase	12-HETE	PFDeA	347	2.48707	0.0363301	-4.55695	10.051	0.499376	0.574837
Lipoxygenase	13S-HODE	PFDeA	347	3.05737	0.0269981	-2.25426	8.65765	0.265442	0.460202
Cytochrome p450	20-HETE	PFDeA	347	3.06109	0.024703	-1.81003	8.17385	0.223102	0.444712
Lipoxygenase	15-HETE	PFDeA	347	4.77506	0.0368337	-2.52248	12.6189	0.20625	0.432486
Cyclooxygenase	PGJ2	PFDeA	347	-2.25932	0.0268678	-7.27326	3.02574	0.395626	0.536891
Cytochrome p450	14(15)-EET	PFDeA	347	6.37976	0.0262278	1.04933	11.9914	0.0189447	0.258893
Lipoxygenase	12-oxoETE	PFDeA	347	7.99159	0.0313398	1.55773	14.833	0.0146646	0.258893
Lipoxygenase	5-oxoETE	PFDeA	347	2.10227	0.0309586	-3.90895	8.48954	0.502031	0.574837
Parent Compound	LA	PFDeA	347	7.18945	0.0426864	-1.41369	16.5433	0.104787	0.357257
Cytochrome p450	12,13-DiHOME	PFDeA	347	2.62594	0.0195012	-1.22265	6.62449	0.184689	0.423094
Cytochrome p450	5(6)-EET	PFDeA	347	11.4361	0.063553	-1.61504	26.2186	0.0893402	0.344202
Lipoxygenase	15-oxoETE	PFDeA	347	8.4835	0.0333016	1.62879	15.8005	0.0149902	0.258893
Cyclooxygenase	13,14-D-PGJ2	PFDeA	347	3.8692	0.036011	-3.2093	11.4654	0.292553	0.493116
Cytochrome p450	8(9)-EET	PFHxS	347	-3.05583	0.0311788	-8.80275	3.05323	0.320262	0.501512
Lipoxygenase	8-HETE	PFHxS	347	-1.02492	0.0224145	-5.279	3.42022	0.646088	0.612574
Cytochrome p450	9,10-DiHOME	PFHxS	347	0.998034	0.0177652	-2.45817	4.5767	0.576528	0.598014
Lipoxygenase	RVD1	PFHxS	347	-0.0277977	0.0102553	-2.01722	2.00201	0.978388	0.686868
Cytochrome p450	17-HETE	PFHxS	347	-0.825066	0.0189226	-4.43592	2.92222	0.66179	0.614582
Cytochrome p450	16-HETE	PFHxS	347	-0.68558	0.0162663	-3.80197	2.53177	0.67262	0.614582
Cytochrome p450	11-HETE	PFHxS	347	-2.94326	0.0267674	-7.904	2.28468	0.265185	0.460202
Cytochrome p450	11(12)-EET	PFHxS	347	-0.398267	0.0196962	-4.17007	3.52199	0.839563	0.65237
Cytochrome p450	13,14DHK-PGD2	PFHxS	347	0.0417091	0.0334097	-6.29943	6.81199	0.990049	0.686868
Lipoxygenase	RVD2	PFHxS	347	-1.21691	0.0355356	-7.863	5.90857	0.730648	0.625279
Cyclooxygenase	15DO12,14-PGJ2	PFHxS	347	-2.36742	0.0315039	-8.21365	3.85118	0.447484	0.543067
Cytochrome p450	18-HETE	PFHxS	347	-1.47252	0.0183982	-4.96218	2.14527	0.420631	0.537793
Cytochrome p450	8,9-DHET	PFHxS	347	-0.957253	0.0225997	-5.24864	3.52849	0.670664	0.614582
Cyclooxygenase	BCPGE1	PFHxS	347	0.693312	0.0340048	-5.79908	7.63317	0.839115	0.65237
Cytochrome p450	14(15)-EET	PFHxS	347	1.17352	0.0228515	-3.25795	5.80798	0.609998	0.601866
Cyclooxygenase	BCPGE2	PFHxS	347	2.15615	0.0415581	-5.835	10.8255	0.608068	0.601866
Cyclooxygenase	PGE1	PFHxS	347	0.313149	0.0367821	-6.66419	7.81208	0.932309	0.673484
Cytochrome p450	5(6)-EET	PFHxS	347	9.0907	0.0562931	-2.3055	21.8163	0.123127	0.358831
Parent Compound	EPA	PFHxS	347	-2.33325	0.0231819	-6.67158	2.20674	0.309206	0.501512
Cytochrome p450	11,12-DHET	PFHxS	347	-1.49868	0.016268	-4.58988	1.69268	0.35396	0.520688
Cyclooxygenase	TXB2	PFHxS	347	-2.20604	0.0365987	-8.97545	5.0668	0.542596	0.58274
Parent Compound	𝛼LA	PFHxS	347	-0.363481	0.030724	-6.18641	5.82087	0.905726	0.665751
Cytochrome p450	12,13-DiHOME	PFHxS	347	1.0797	0.0168705	-2.20796	4.47789	0.524841	0.577287
Lipoxygenase	12-oxoETE	PFHxS	347	2.21013	0.0272622	-3.10801	7.82017	0.423197	0.537793
Cyclooxygenase	PGB2	PFHxS	347	1.33244	0.0131497	-1.24587	3.97806	0.314851	0.501512
Parent Compound	DHA	PFHxS	347	-0.141021	0.0317702	-6.16955	6.27483	0.964597	0.684098
Cyclooxygenase	9-oxoODE	PFHxS	347	-1.12397	0.00811285	-2.68378	0.460845	0.164459	0.391349
Parent Compound	AA	PFHxS	347	5.35679	0.0260522	0.112071	10.8763	0.0459785	0.333413
Cytochrome p450	9S-HODE	PFHxS	347	-4.64795	0.029787	-10.0555	1.08467	0.11102	0.357257
Cyclooxygenase	13,14-D-PGJ2	PFHxS	347	1.53044	0.0311544	-4.48378	7.92336	0.626204	0.602551
Lipoxygenase	15-oxoETE	PFHxS	347	4.67239	0.0288958	-1.09107	10.7717	0.114968	0.3579
Cyclooxygenase	PGD3	PFHxS	347	0.791907	0.0448978	-7.69868	10.0635	0.860647	0.656908
Cyclooxygenase	13,14DHK-PGF2a*	PFHxS	347	-0.932242	0.0302615	-6.63733	5.12147	0.757127	0.633691
Lipoxygenase	13-oxoODE	PFHxS	347	-2.3669	0.0224753	-6.57445	2.03014	0.287289	0.489422
Lipoxygenase	5-HETE	PFHxS	347	0.25718	0.0225003	-4.06815	4.77752	0.909184	0.665751
Cyclooxygenase	PGA2	PFHxS	347	-0.700681	0.0106761	-2.75694	1.39906	0.510589	0.574837
Parent Compound	LA	PFHxS	347	6.78831	0.0377606	-0.829797	14.9916	0.0828896	0.334585
Lipoxygenase	12-HETE	PFHxS	347	-1.70287	0.0313669	-7.56408	4.52999	0.584355	0.600996
Cyclooxygenase	PGE3	PFHxS	347	3.00323	0.0445699	-5.61301	12.406	0.507206	0.574837
Cytochrome p450	CAA	PFHxS	347	4.32955	0.0260707	-0.867632	9.79919	0.104938	0.357257
Cytochrome p450	9(10)-EpoME	PFHxS	347	-1.00588	0.0177429	-4.38932	2.4973	0.5692	0.598014
Cyclooxygenase	PGJ2	PFHxS	347	4.16779	0.0231127	-0.445804	8.9952	0.0781861	0.334585
Lipoxygenase	13S-HODE	PFHxS	347	-1.18898	0.0234181	-5.62185	3.4521	0.609853	0.601866
Lipoxygenase	5-oxoETE	PFHxS	347	2.07152	0.0267199	-3.1365	7.55955	0.44341	0.543067
Lipoxygenase	15-HETE	PFHxS	347	-7.63245	0.0320322	-13.2533	-1.64742	0.0136795	0.258893
Cyclooxygenase	PGE2	PFHxS	347	1.81194	0.0344348	-4.83282	8.92065	0.602372	0.601866
Cyclooxygenase	PGD2	PFHxS	347	3.56537	0.0522581	-6.51723	14.7354	0.503075	0.574837
Cytochrome p450	12(13)-EpoME	PFHxS	347	-1.71906	0.0214336	-5.7623	2.49765	0.419078	0.537793
Cytochrome p450	5,6-DHET	PFHxS	347	-2.63274	0.0187658	-6.14895	1.01521	0.156026	0.382533
Cytochrome p450	20-HETE	PFHxS	347	0.265614	0.021614	-3.89327	4.60447	0.902397	0.665751
Cytochrome p450	13,14DHK-PGD2	PFNA	347	4.38043	0.0478865	-4.97075	14.6518	0.371274	0.52792
Cytochrome p450	9,10-DiHOME	PFNA	347	-0.126343	0.0255113	-4.99744	4.99451	0.960506	0.683679
Cytochrome p450	16-HETE	PFNA	347	4.0909	0.0231416	-0.524929	8.92092	0.0840872	0.334585
Cyclooxygenase	15DO12,14-PGJ2	PFNA	347	-6.93259	0.0450715	-14.8015	1.66309	0.111863	0.357257
Cytochrome p450	CAA	PFNA	347	-0.66745	0.037423	-7.6926	6.89236	0.858084	0.656908
Cytochrome p450	9(10)-EpoME	PFNA	347	0.280399	0.0254857	-4.60575	5.41682	0.912579	0.665751
Lipoxygenase	12-HETE	PFNA	347	0.662722	0.0450572	-7.84579	9.95682	0.883536	0.66189
Cyclooxygenase	BCPGE2	PFNA	347	2.44012	0.059679	-8.86813	15.1516	0.686495	0.614582
Cytochrome p450	11(12)-EET	PFNA	347	2.17748	0.028256	-3.32744	7.99587	0.446381	0.543067
Cytochrome p450	17-HETE	PFNA	347	5.31187	0.0264832	-0.0151142	10.9227	0.0514933	0.333413
Lipoxygenase	RVD2	PFNA	347	6.58082	0.0508589	-3.53116	17.7527	0.211024	0.432486
Cyclooxygenase	PGD2	PFNA	347	13.7331	0.0732444	-1.47645	31.2907	0.0798397	0.334585
Cytochrome p450	12(13)-EpoME	PFNA	347	-1.01199	0.0307851	-6.80819	5.14471	0.741301	0.628928
Lipoxygenase	15-HETE	PFNA	347	-5.90808	0.0460075	-14.0215	2.97094	0.186515	0.423094
Cyclooxygenase	BCPGE1	PFNA	347	10.3016	0.048525	0.294402	21.3074	0.0441137	0.333413
Cytochrome p450	14(15)-EET	PFNA	347	2.95739	0.0327473	-3.44329	9.78237	0.374102	0.52792
Cytochrome p450	18-HETE	PFNA	347	1.6383	0.0263818	-3.48368	7.0321	0.538334	0.580732
Cytochrome p450	8,9-DHET	PFNA	347	6.86049	0.0322226	0.320273	13.8271	0.0402397	0.333413
Cyclooxygenase	PGE2	PFNA	347	5.73475	0.0483757	-3.83002	16.2508	0.249844	0.459411
Cytochrome p450	5,6-DHET	PFNA	347	0.587402	0.0270208	-4.60118	6.05818	0.828532	0.65237
Cytochrome p450	20-HETE	PFNA	347	4.1544	0.0306676	-1.92171	10.6069	0.185317	0.423094
Cyclooxygenase	PGE1	PFNA	347	-1.18228	0.052113	-10.7773	9.4446	0.819614	0.652253
Cytochrome p450	5(6)-EET	PFNA	347	5.45669	0.0794335	-9.74755	23.2223	0.50404	0.574837
Parent Compound	EPA	PFNA	347	2.30804	0.0326442	-4.03289	9.06794	0.485039	0.5715
Cytochrome p450	11,12-DHET	PFNA	347	-2.89054	0.0228633	-7.14615	1.56012	0.200409	0.426697
Cyclooxygenase	TXB2	PFNA	347	6.47001	0.0514112	-3.73572	17.7577	0.223528	0.444712
Parent Compound	𝛼LA	PFNA	347	-5.15955	0.0440212	-12.9995	3.38682	0.229674	0.445143
Cytochrome p450	12,13-DiHOME	PFNA	347	2.45915	0.0241976	-2.28678	7.43558	0.316107	0.501512
Lipoxygenase	8-HETE	PFNA	347	0.450953	0.032179	-5.68891	6.99054	0.888883	0.663847
Cytochrome p450	8(9)-EET	PFNA	347	-1.48453	0.04472	-9.75191	7.54022	0.738249	0.628731
Parent Compound	DHA	PFNA	347	5.24004	0.0447924	-3.60534	14.8971	0.255	0.45981
Cyclooxygenase	9-oxoODE	PFNA	347	-2.3773	0.0116098	-4.57365	-0.130406	0.0389884	0.333413
Parent Compound	AA	PFNA	347	10.6385	0.0371746	2.86378	19.0008	0.00687611	0.208622
Cytochrome p450	9S-HODE	PFNA	347	-3.92316	0.0428176	-11.6571	4.48785	0.350609	0.518999
Cyclooxygenase	13,14-D-PGJ2	PFNA	347	-2.56273	0.0446928	-10.7349	6.35758	0.561707	0.592773
Cytochrome p450	11-HETE	PFNA	347	-4.45103	0.0383884	-11.3764	3.01556	0.23643	0.44677
Lipoxygenase	RVD1	PFNA	347	-1.097	0.0144179	-3.85279	1.73777	0.444769	0.543067
Cyclooxygenase	13,14DHK-PGF2a*	PFNA	347	10.4399	0.0422412	1.66456	19.9727	0.019308	0.258893
Lipoxygenase	13-oxoODE	PFNA	347	-4.33443	0.0322273	-10.1903	1.90326	0.170053	0.400731
Lipoxygenase	5-HETE	PFNA	347	2.6414	0.0319503	-3.58914	9.27459	0.415081	0.537793
Cyclooxygenase	PGA2	PFNA	347	0.371023	0.0153338	-2.60066	3.43338	0.809301	0.646165
Parent Compound	LA	PFNA	347	8.54214	0.0531814	-2.20212	20.4668	0.124183	0.358831
Cyclooxygenase	PGB2	PFNA	347	-1.68296	0.0187963	-5.23912	2.00666	0.367178	0.52792
Cyclooxygenase	PGE3	PFNA	347	10.1297	0.0625327	-2.57384	24.4897	0.123767	0.358831
Lipoxygenase	5-oxoETE	PFNA	347	0.259769	0.0383947	-7.00824	8.09583	0.946168	0.681468
Cyclooxygenase	PGD3	PFNA	347	8.31266	0.0635781	-4.37742	22.6868	0.209999	0.432486
Cyclooxygenase	PGJ2	PFNA	347	-1.39434	0.0333281	-7.62969	5.26192	0.673795	0.614582
Lipoxygenase	13S-HODE	PFNA	347	-1.44882	0.0335489	-7.72067	5.2493	0.663832	0.614582
Lipoxygenase	15-oxoETE	PFNA	347	6.5039	0.0414961	-1.81542	15.5281	0.129829	0.361974
Lipoxygenase	12-oxoETE	PFNA	347	7.81367	0.0389709	-0.114806	16.3715	0.0543807	0.333413
Cyclooxygenase	15DO12,14-PGJ2	PFOA	347	-3.70867	0.0457517	-11.9676	5.32509	0.409376	0.537103
Cytochrome p450	CAA	PFOA	347	1.86953	0.037978	-5.43798	9.74173	0.626065	0.602551
Cyclooxygenase	PGD2	PFOA	347	24.2583	0.0747709	7.31959	43.8704	0.00391799	0.158496
Cytochrome p450	18-HETE	PFOA	347	0.717902	0.0267424	-4.42527	6.13785	0.789254	0.643959
Lipoxygenase	RVD2	PFOA	347	5.28004	0.0515492	-4.83735	16.4731	0.318924	0.501512
Cytochrome p450	16-HETE	PFOA	347	2.33276	0.023575	-2.28816	7.1722	0.328708	0.511437
Cytochrome p450	11,12-DHET	PFOA	347	-3.03794	0.0235196	-7.40627	1.53649	0.190518	0.423139
Cytochrome p450	8,9-DHET	PFOA	347	4.37718	0.032753	-2.11285	11.2975	0.191765	0.423139
Cyclooxygenase	PGE2	PFOA	347	9.05517	0.049644	-1.05624	20.1999	0.0817038	0.334585
Parent Compound	EPA	PFOA	347	1.55783	0.0335987	-4.91465	8.47089	0.645753	0.612574
Lipoxygenase	8-HETE	PFOA	347	1.26621	0.0325629	-4.995	7.94006	0.699437	0.615101
Cyclooxygenase	TXB2	PFOA	347	4.98398	0.0529429	-5.36383	16.4633	0.35892	0.524803
Cytochrome p450	17-HETE	PFOA	347	3.89316	0.027321	-1.5239	9.6082	0.163053	0.391349
Cyclooxygenase	9-oxoODE	PFOA	347	-2.20188	0.0117572	-4.42978	0.0779599	0.0591188	0.333413
Parent Compound	AA	PFOA	347	3.98553	0.0379984	-3.47762	12.0257	0.304449	0.501512
Cytochrome p450	8(9)-EET	PFOA	347	0.882372	0.045338	-7.69551	10.2574	0.846475	0.65237
Parent Compound	DHA	PFOA	347	7.51823	0.0458759	-1.72756	17.6339	0.115014	0.3579
Cytochrome p450	11-HETE	PFOA	347	-3.25033	0.0389069	-10.3539	4.41616	0.396323	0.536891
Lipoxygenase	RVD1	PFOA	347	-1.32514	0.0148285	-4.15173	1.58481	0.368965	0.52792
Cyclooxygenase	13,14DHK-PGF2a*	PFOA	347	6.757	0.0436677	-2.0001	16.2966	0.135243	0.361974
Lipoxygenase	13-oxoODE	PFOA	347	-2.48217	0.0326744	-8.53162	3.96737	0.442281	0.543067
Lipoxygenase	5-HETE	PFOA	347	4.32439	0.0325561	-2.1246	11.1983	0.194362	0.423656
Cytochrome p450	13,14DHK-PGD2	PFOA	347	2.64552	0.0485103	-6.66443	12.8841	0.590751	0.601866
Cytochrome p450	9,10-DiHOME	PFOA	347	-0.262496	0.0258182	-5.184	4.91447	0.918972	0.665831
Cyclooxygenase	PGB2	PFOA	347	0.766072	0.0191119	-2.93873	4.61229	0.689919	0.614582
Cyclooxygenase	PGE3	PFOA	347	16.3017	0.0640362	2.58342	31.8544	0.018929	0.258893
Cytochrome p450	11(12)-EET	PFOA	347	2.70684	0.0285781	-2.88794	8.62394	0.350674	0.518999
Cytochrome p450	9(10)-EpoME	PFOA	347	0.761198	0.0257842	-4.20445	5.98425	0.768862	0.636924
Lipoxygenase	12-HETE	PFOA	347	1.46881	0.0455809	-7.20313	10.9511	0.749244	0.629263
Cyclooxygenase	BCPGE2	PFOA	347	-5.3462	0.0603232	-15.9012	6.53349	0.363036	0.527642
Cytochrome p450	12(13)-EpoME	PFOA	347	-0.838302	0.0311605	-6.71333	5.40672	0.787202	0.643959
Cyclooxygenase	PGD3	PFOA	347	12.3056	0.064817	-1.09277	27.519	0.0742744	0.334585
Cyclooxygenase	PGJ2	PFOA	347	2.1655	0.0337124	-4.36703	9.14425	0.525542	0.577287
Cytochrome p450	14(15)-EET	PFOA	347	4.19055	0.0331307	-2.36019	11.1808	0.216182	0.437264
Cytochrome p450	20-HETE	PFOA	347	1.90356	0.0313115	-4.16228	8.35333	0.547427	0.585338
Lipoxygenase	15-HETE	PFOA	347	-7.43551	0.0466975	-15.5315	1.43647	0.0989412	0.357257
Cyclooxygenase	BCPGE1	PFOA	347	11.8038	0.0490227	1.56118	23.0795	0.023473	0.284869
Cytochrome p450	5,6-DHET	PFOA	347	0.435664	0.0273413	-4.8049	5.96472	0.873767	0.660689
Lipoxygenase	12-oxoETE	PFOA	347	7.08444	0.0394689	-0.887202	15.6972	0.0837949	0.334585
Cyclooxygenase	PGE1	PFOA	347	5.15356	0.0532117	-5.2609	16.7129	0.345657	0.518999
Cytochrome p450	5(6)-EET	PFOA	347	17.0705	0.081326	-0.179153	37.3009	0.0534642	0.333413
Cytochrome p450	12,13-DiHOME	PFOA	347	3.67499	0.0244447	-1.17513	8.76314	0.140764	0.371373
Cyclooxygenase	PGA2	PFOA	347	0.633152	0.0155148	-2.38095	3.74031	0.684407	0.614582
Cytochrome p450	9S-HODE	PFOA	347	-6.33412	0.0432857	-13.953	1.95932	0.13154	0.361974
Parent Compound	𝛼LA	PFOA	347	-2.12502	0.0446192	-10.3209	6.81994	0.630552	0.602551
Lipoxygenase	15-oxoETE	PFOA	347	9.59451	0.0418397	0.965774	18.9607	0.0292297	0.315021
Lipoxygenase	5-oxoETE	PFOA	347	2.58416	0.0388262	-4.93279	10.6955	0.511554	0.574837
Parent Compound	LA	PFOA	347	11.4042	0.0545907	0.0997818	23.9853	0.0487124	0.333413
Cyclooxygenase	13,14-D-PGJ2	PFOA	347	-3.33607	0.0452322	-11.5369	5.62505	0.453703	0.544181
Lipoxygenase	13S-HODE	PFOA	347	-1.90378	0.034001	-8.22802	4.85629	0.572234	0.598014
Cytochrome p450	11-HETE	PFOS	347	-0.0411415	0.0291891	-5.59934	5.84432	0.98876	0.686868
Lipoxygenase	8-HETE	PFOS	347	-0.043975	0.0244064	-4.71295	4.85378	0.985632	0.686868
Cytochrome p450	18-HETE	PFOS	347	-1.48635	0.0200266	-5.27831	2.45741	0.455127	0.544181
Cytochrome p450	13,14DHK-PGD2	PFOS	347	5.61592	0.0362475	-1.62722	13.3924	0.132648	0.361974
Cyclooxygenase	BCPGE1	PFOS	347	5.45904	0.0369038	-1.89963	13.3697	0.150712	0.38105
Cytochrome p450	16-HETE	PFOS	347	0.346355	0.0177014	-3.07543	3.88894	0.845254	0.65237
Cyclooxygenase	BCPGE2	PFOS	347	-0.662046	0.0452552	-9.09386	8.55184	0.883395	0.66189
Cyclooxygenase	PGE1	PFOS	347	2.57058	0.0399706	-5.15833	10.9294	0.525865	0.577287
Cytochrome p450	17-HETE	PFOS	347	0.708539	0.020569	-3.27079	4.85157	0.73162	0.625279
Parent Compound	EPA	PFOS	347	0.266332	0.0252343	-4.57212	5.3501	0.916118	0.665751
Cytochrome p450	11,12-DHET	PFOS	347	0.457724	0.0177023	-2.96803	4.00442	0.796581	0.643959
Cyclooxygenase	TXB2	PFOS	347	2.06745	0.0397849	-5.58921	10.3451	0.60734	0.601866
Parent Compound	𝛼LA	PFOS	347	-5.67284	0.0332957	-11.632	0.688211	0.0803375	0.334585
Cytochrome p450	12,13-DiHOME	PFOS	347	2.59334	0.0183235	-1.02582	6.34484	0.163252	0.391349
Lipoxygenase	12-oxoETE	PFOS	347	7.16486	0.029467	1.15087	13.5364	0.0194352	0.258893
Cytochrome p450	8(9)-EET	PFOS	347	3.73444	0.0339261	-2.93906	10.8668	0.280603	0.483036
Parent Compound	DHA	PFOS	347	-0.426709	0.0345527	-6.94686	6.55031	0.90158	0.665751
Cyclooxygenase	9-oxoODE	PFOS	347	-1.26446	0.00882957	-2.95847	0.459123	0.150455	0.38105
Parent Compound	AA	PFOS	347	9.08388	0.0281234	3.23369	15.2656	0.0021567	0.158496
Cytochrome p450	9S-HODE	PFOS	347	0.0389724	0.0325463	-6.14331	6.62847	0.990455	0.686868
Cyclooxygenase	13,14-D-PGJ2	PFOS	347	-0.108168	0.0339234	-6.53396	6.7594	0.974568	0.686868
Lipoxygenase	15-oxoETE	PFOS	347	10.445	0.031108	3.91222	17.3886	0.00153741	0.158496
Lipoxygenase	RVD1	PFOS	347	-0.891036	0.0111363	-3.03086	1.29601	0.422134	0.537793
Cyclooxygenase	13,14DHK-PGF2a*	PFOS	347	3.39313	0.0328453	-3.05326	10.2682	0.310394	0.501512
Lipoxygenase	13-oxoODE	PFOS	347	0.509073	0.0245051	-4.20427	5.45433	0.835967	0.65237
Lipoxygenase	5-HETE	PFOS	347	1.85551	0.0244585	-2.91212	6.85726	0.452766	0.544181
Cyclooxygenase	PGA2	PFOS	347	-0.525911	0.0116257	-2.76693	1.76676	0.650435	0.614296
Cytochrome p450	9,10-DiHOME	PFOS	347	1.57751	0.0193291	-2.19879	5.49961	0.418651	0.537793
Cyclooxygenase	PGB2	PFOS	347	0.509437	0.0143276	-2.27381	3.37196	0.723065	0.625279
Cyclooxygenase	15DO12,14-PGJ2	PFOS	347	-2.42692	0.0342943	-8.76991	4.35707	0.474238	0.563
Cytochrome p450	CAA	PFOS	347	5.46984	0.0283288	-0.226709	11.4916	0.0609867	0.333413
Cytochrome p450	9(10)-EpoME	PFOS	347	0.118341	0.0193233	-3.6026	3.98291	0.951231	0.683087
Lipoxygenase	12-HETE	PFOS	347	-4.37509	0.0340746	-10.5529	2.22942	0.190106	0.423139
Lipoxygenase	13S-HODE	PFOS	347	1.11953	0.0254904	-3.8084	6.29991	0.662568	0.614582
Cytochrome p450	11(12)-EET	PFOS	347	1.82029	0.0214197	-2.36591	6.18598	0.400286	0.536891
Cyclooxygenase	PGD3	PFOS	347	10.4255	0.0485507	0.401965	21.4497	0.0418672	0.333413
Lipoxygenase	RVD2	PFOS	347	3.76753	0.0386356	-3.8002	11.9306	0.33914	0.517713
Cyclooxygenase	PGD2	PFOS	347	11.6208	0.0565209	-0.0842924	24.6972	0.0525968	0.333413
Cytochrome p450	12(13)-EpoME	PFOS	347	-1.14958	0.0233445	-5.57058	3.47841	0.620715	0.602551
Lipoxygenase	15-HETE	PFOS	347	-1.80335	0.0351437	-8.33959	5.19899	0.604925	0.601866
Parent Compound	LA	PFOS	347	2.42366	0.0412042	-5.52289	11.0386	0.561499	0.592773
Cytochrome p450	14(15)-EET	PFOS	347	1.47763	0.0248712	-3.35052	6.54698	0.555742	0.591623
Cyclooxygenase	PGE3	PFOS	347	7.8214	0.0483006	-1.9177	18.5275	0.119909	0.358831
Cytochrome p450	8,9-DHET	PFOS	347	3.11726	0.0245503	-1.72711	8.20044	0.212037	0.432486
Cyclooxygenase	PGE2	PFOS	347	4.94398	0.0373497	-2.46401	12.9146	0.197235	0.423656
Cytochrome p450	5,6-DHET	PFOS	347	0.335278	0.0204878	-3.61397	4.44634	0.870322	0.660141
Cytochrome p450	20-HETE	PFOS	347	-2.04718	0.0234758	-6.45211	2.56518	0.378898	0.528582
Lipoxygenase	5-oxoETE	PFOS	347	4.86763	0.028998	-0.926417	11.0005	0.102139	0.357257
Cytochrome p450	5(6)-EET	PFOS	347	3.31367	0.0613744	-8.39591	16.5201	0.595659	0.601866
Cyclooxygenase	PGJ2	PFOS	347	3.3123	0.025215	-1.66943	8.54642	0.197127	0.423656
Cytochrome p450	18-HETE	PFUdA	347	1.3991	0.0138694	-1.3202	4.19334	0.317169	0.501512
Cytochrome p450	8(9)-EET	PFUdA	347	3.40858	0.0234406	-1.2349	8.27037	0.153672	0.382533
Cytochrome p450	17-HETE	PFUdA	347	0.908175	0.0138751	-1.79906	3.69004	0.515115	0.57617
Cytochrome p450	16-HETE	PFUdA	347	0.144806	0.0121791	-2.21745	2.56413	0.905496	0.665751
Lipoxygenase	8-HETE	PFUdA	347	1.17066	0.0169362	-2.13257	4.58537	0.492429	0.574628
Cyclooxygenase	13,14DHK-PGF2a*	PFUdA	347	6.84231	0.0219063	2.35198	11.5296	0.00271012	0.158496
Parent Compound	DHA	PFUdA	347	2.64578	0.0233579	-1.94755	7.45428	0.264369	0.460202
Parent Compound	EPA	PFUdA	347	3.68115	0.0170754	0.2686	7.20985	0.0349844	0.333413
Lipoxygenase	RVD1	PFUdA	347	1.22678	0.00761795	-0.273429	2.74955	0.110407	0.357257
Cytochrome p450	9,10-DiHOME	PFUdA	347	1.69943	0.0134059	-0.937981	4.40705	0.209617	0.432486
Cyclooxygenase	PGB2	PFUdA	347	0.249743	0.00989996	-1.67674	2.21398	0.801232	0.643959
Cytochrome p450	11-HETE	PFUdA	347	1.56872	0.0202371	-2.38112	5.67837	0.442341	0.543067
Cytochrome p450	CAA	PFUdA	347	-0.556481	0.0196668	-4.31678	3.3516	0.77678	0.641294
Cyclooxygenase	PGD3	PFUdA	347	10.3271	0.0325446	3.50936	17.5939	0.00272223	0.158496
Lipoxygenase	RVD2	PFUdA	347	7.29865	0.0265558	1.85667	13.0314	0.0083619	0.225512
Cyclooxygenase	15DO12,14-PGJ2	PFUdA	347	2.7118	0.0237814	-1.96588	7.61268	0.26134	0.460202
Cytochrome p450	11(12)-EET	PFUdA	347	2.80126	0.0148214	-0.14215	5.83144	0.0631878	0.333413
Cytochrome p450	13,14DHK-PGD2	PFUdA	347	0.99415	0.0252401	-3.88052	6.11603	0.695356	0.614904
Cyclooxygenase	BCPGE1	PFUdA	347	4.31058	0.025612	-0.796492	9.68058	0.100332	0.357257
Cyclooxygenase	PGD2	PFUdA	347	7.31186	0.0381646	-0.422464	15.6469	0.0653233	0.334585
Cyclooxygenase	PGE3	PFUdA	347	6.56587	0.0325303	-0.0166141	13.5817	0.0514222	0.333413
Cytochrome p450	8,9-DHET	PFUdA	347	3.58661	0.0169591	0.199999	7.08769	0.0384834	0.333413
Cyclooxygenase	PGE2	PFUdA	347	4.651	0.025147	-0.382009	9.93829	0.0715293	0.334585
Cytochrome p450	14(15)-EET	PFUdA	347	2.71255	0.0171954	-0.691477	6.23327	0.120534	0.358831
Cyclooxygenase	BCPGE2	PFUdA	347	-1.37304	0.0314375	-7.26676	4.89525	0.660379	0.614582
Cyclooxygenase	PGE1	PFUdA	347	2.58822	0.0269516	-2.69037	8.15314	0.343756	0.518999
Cytochrome p450	5(6)-EET	PFUdA	347	9.33381	0.0411517	0.861498	18.5178	0.0308236	0.315021
Cyclooxygenase	PGJ2	PFUdA	347	0.3271	0.0175599	-3.06715	3.84021	0.852578	0.654868
Cytochrome p450	11,12-DHET	PFUdA	347	-1.4219	0.0119225	-3.69878	0.908804	0.230524	0.445143
Cyclooxygenase	TXB2	PFUdA	347	4.86292	0.0267357	-0.490612	10.5045	0.0766279	0.334585
Parent Compound	𝛼LA	PFUdA	347	-4.87232	0.0230799	-9.0797	-0.470243	0.031149	0.315021
Cytochrome p450	12,13-DiHOME	PFUdA	347	1.92087	0.0127222	-0.589157	4.49428	0.13571	0.361974
Lipoxygenase	12-oxoETE	PFUdA	347	5.85701	0.0204092	1.70608	10.1773	0.00558947	0.193811
Cytochrome p450	9S-HODE	PFUdA	347	-0.830387	0.0225624	-5.12035	3.65354	0.711931	0.623828
Cyclooxygenase	13,14-D-PGJ2	PFUdA	347	-0.603611	0.0235424	-5.08586	4.0903	0.797204	0.643959
Cyclooxygenase	9-oxoODE	PFUdA	347	-0.344851	0.00615249	-1.53936	0.864153	0.574846	0.598014
Parent Compound	AA	PFUdA	347	2.12264	0.0197513	-1.75524	6.15357	0.288345	0.489422
Parent Compound	LA	PFUdA	347	6.64929	0.0276001	1.03324	12.5775	0.0202659	0.258893
Lipoxygenase	13-oxoODE	PFUdA	347	-0.555504	0.017021	-3.81835	2.81803	0.743663	0.628928
Lipoxygenase	15-oxoETE	PFUdA	347	6.54487	0.0216593	2.11648	11.1653	0.00365533	0.158496
Cyclooxygenase	PGA2	PFUdA	347	0.0337184	0.00807709	-1.53746	1.62996	0.966732	0.684098
Cytochrome p450	9(10)-EpoME	PFUdA	347	2.38025	0.0133651	-0.266845	5.09759	0.0793022	0.334585
Lipoxygenase	12-HETE	PFUdA	347	2.41803	0.023699	-2.23049	7.28757	0.314097	0.501512
Lipoxygenase	5-HETE	PFUdA	347	2.39871	0.0166309	-0.885317	5.79155	0.154997	0.382533
Lipoxygenase	5-oxoETE	PFUdA	347	2.09098	0.0201939	-1.87087	6.21278	0.306205	0.501512
Lipoxygenase	15-HETE	PFUdA	347	3.23839	0.0239387	-1.49365	8.19776	0.183976	0.423094
Lipoxygenase	13S-HODE	PFUdA	347	0.46938	0.0176496	-2.94674	4.00574	0.790924	0.643959
Cytochrome p450	12(13)-EpoME	PFUdA	347	1.28848	0.0162014	-1.87738	4.55648	0.429962	0.540729
Cytochrome p450	5,6-DHET	PFUdA	347	2.23198	0.0141846	-0.571108	5.11409	0.120594	0.358831
Cytochrome p450	20-HETE	PFUdA	347	-0.435033	0.0159775	-3.50468	2.73226	0.785118	0.643959

## Sheet: S9 - 3 Cohort Meta
Supplemental Table 9. β Estimates and 95% Confidence Intervals Corresponding to Percentage Change in Bioactive Lipids associated (p ≤ 0.05) with a Doubling in PFAS; for meta-analysis across all 3 cohorts, adjusted for Maternal Age, Maternal Education, Pre-Pregnancy BMI, Parity, Gestational Age at Visit
Bioactive Lipid Pathway	Lipid	PFAS	β (Doubling Effect)	SE	95% CI Lower	95% CI Upper	p-value
Cyclooxygenase	13,14-D-PGJ2	PFNA	-1.87416	0.0394516	-6.99501	3.52865	0.489026
Cyclooxygenase	13,14-D-PGJ2	PFOS	0.261735	0.029679	-3.7005	4.38699	0.898891
Cyclooxygenase	13,14DHK-PGF2a*	PFNA	4.95689	0.0371331	-0.206618	10.3876	0.060157
Cyclooxygenase	13,14DHK-PGF2a*	PFOS	0.0214168	0.0299209	-3.96289	4.17102	0.991762
Cyclooxygenase	15DO12,14-PGJ2	PFNA	-4.60521	0.0438408	-10.1211	1.24918	0.120789
Cyclooxygenase	15DO12,14-PGJ2	PFOS	-0.946223	0.0337612	-5.3869	3.70287	0.684546
Cyclooxygenase	9-oxoODE	PFNA	-1.58852	0.0103122	-2.95764	-0.200093	0.025077
Cyclooxygenase	9-oxoODE	PFOS	-0.858023	0.00761523	-1.87844	0.173005	0.102569
Cyclooxygenase	BCPGE1	PFNA	7.88494	0.046818	1.23654	14.97	0.0193508
Cyclooxygenase	BCPGE1	PFOS	4.01981	0.0369625	-1.07468	9.37666	0.123983
Cyclooxygenase	BCPGE2	PFNA	-0.517482	0.055427	-7.73355	7.26295	0.892577
Cyclooxygenase	BCPGE2	PFOS	-0.662287	0.0417005	-6.13361	5.12796	0.818177
Cyclooxygenase	PGA2	PFNA	0.484886	0.0151782	-1.56595	2.57846	0.645679
Cyclooxygenase	PGA2	PFOS	-0.276581	0.0114938	-1.82168	1.29284	0.728108
Cyclooxygenase	PGB2	PFNA	-0.760354	0.0180289	-3.16155	1.70038	0.541352
Cyclooxygenase	PGB2	PFOS	0.561067	0.0140444	-1.33948	2.49822	0.565469
Cyclooxygenase	PGD2	PFNA	10.5791	0.0629395	1.51668	20.4504	0.0211641
Cyclooxygenase	PGD2	PFOS	11.2531	0.0508229	3.83063	19.2061	0.00246928
Cyclooxygenase	PGD3	PFNA	3.44398	0.0513411	-3.52539	10.9168	0.341364
Cyclooxygenase	PGD3	PFOS	6.84622	0.042572	0.84187	13.2081	0.0248259
Cyclooxygenase	PGE1	PFNA	-0.785644	0.0512483	-7.45839	6.36824	0.824282
Cyclooxygenase	PGE1	PFOS	1.45987	0.0397108	-3.86884	7.08395	0.598515
Cyclooxygenase	PGE2	PFNA	3.97636	0.0472754	-2.49178	10.8736	0.234064
Cyclooxygenase	PGE2	PFOS	3.92547	0.0371977	-1.19598	9.31238	0.135345
Cyclooxygenase	PGE3	PFNA	7.47723	0.0608851	-1.05516	16.7454	0.0875163
Cyclooxygenase	PGE3	PFOS	6.65381	0.0479912	-0.0781105	13.8393	0.0528053
Cyclooxygenase	PGJ2	PFNA	-0.537753	0.0323435	-4.81358	3.93015	0.809932
Cyclooxygenase	PGJ2	PFOS	2.48598	0.0244996	-0.869061	5.95457	0.148176
Cyclooxygenase	TXB2	PFNA	3.55348	0.047628	-2.93486	10.4755	0.290193
Cyclooxygenase	TXB2	PFOS	1.49146	0.03844	-3.67274	6.93253	0.578464
Cytochrome p450	11-HETE	PFNA	-3.05111	0.0375859	-7.87734	2.02797	0.234293
Cytochrome p450	11-HETE	PFOS	0.102366	0.0292768	-3.80101	4.16413	0.959789
Cytochrome p450	11,12-DHET	PFNA	-1.87042	0.0233261	-4.9314	1.28911	0.24289
Cytochrome p450	11,12-DHET	PFOS	0.190543	0.0175764	-2.17354	2.61176	0.875835
Cytochrome p450	11(12)-EET	PFNA	1.84208	0.0280338	-1.96373	5.79563	0.347547
Cytochrome p450	11(12)-EET	PFOS	1.13772	0.0210838	-1.71814	4.07658	0.438864
Cytochrome p450	12,13-DiHOME	PFNA	0.642888	0.021569	-2.26345	3.63565	0.668188
Cytochrome p450	12,13-DiHOME	PFOS	1.24486	0.0159278	-0.922447	3.45957	0.26246
Cytochrome p450	12(13)-EpoME	PFNA	-1.75357	0.0275902	-5.36799	1.9989	0.354924
Cytochrome p450	12(13)-EpoME	PFOS	-0.981905	0.020423	-3.69151	1.80393	0.485771
Cytochrome p450	13,14DHK-PGD2	PFNA	6.19055	0.0457363	-0.206881	12.9981	0.0581355
Cytochrome p450	13,14DHK-PGD2	PFOS	3.52746	0.0353151	-1.32231	8.61559	0.156715
Cytochrome p450	14(15)-EET	PFNA	2.67118	0.031609	-1.6445	7.17621	0.228907
Cytochrome p450	14(15)-EET	PFOS	1.32942	0.0247159	-2.01655	4.78966	0.440775
Cytochrome p450	16-HETE	PFNA	2.73455	0.0227175	-0.387739	5.95471	0.0866604
Cytochrome p450	16-HETE	PFOS	0.413663	0.0170149	-1.88087	2.76185	0.726322
Cytochrome p450	17-HETE	PFNA	3.00755	0.0263105	-0.609388	6.75612	0.104199
Cytochrome p450	17-HETE	PFOS	0.547354	0.0202109	-2.1759	3.34642	0.696797
Cytochrome p450	18-HETE	PFNA	1.05057	0.0260464	-2.46267	4.69035	0.562679
Cytochrome p450	18-HETE	PFOS	-1.00177	0.0198459	-3.63529	1.70373	0.464225
Cytochrome p450	20-HETE	PFNA	3.80129	0.0303092	-0.386143	8.16476	0.0757588
Cytochrome p450	20-HETE	PFOS	-1.3582	0.0235547	-4.46483	1.84945	0.402265
Cytochrome p450	5,6-DHET	PFNA	1.61105	0.0264758	-1.97887	5.33245	0.383818
Cytochrome p450	5,6-DHET	PFOS	0.940555	0.0197464	-1.73137	3.68513	0.493996
Cytochrome p450	5(6)-EET	PFNA	6.53038	0.0739803	-3.65622	17.794	0.217338
Cytochrome p450	5(6)-EET	PFOS	3.76519	0.0589654	-4.22305	12.4197	0.365835
Cytochrome p450	8,9-DHET	PFNA	3.24844	0.0316253	-1.0937	7.7812	0.144751
Cytochrome p450	8,9-DHET	PFOS	1.5302	0.0236921	-1.68575	4.85134	0.355103
Cytochrome p450	8(9)-EET	PFNA	0.319056	0.0375507	-4.67039	5.56965	0.902593
Cytochrome p450	8(9)-EET	PFOS	2.73636	0.0306223	-1.45005	7.1006	0.203428
Cytochrome p450	9,10-DiHOME	PFNA	-0.236608	0.0220109	-3.1757	2.7917	0.87661
Cytochrome p450	9,10-DiHOME	PFOS	0.834583	0.0161885	-1.35888	3.07682	0.458886
Cytochrome p450	9(10)-EpoME	PFNA	-0.53871	0.0199218	-3.19455	2.18999	0.695667
Cytochrome p450	9(10)-EpoME	PFOS	-0.354045	0.0145927	-2.31009	1.64117	0.725856
Cytochrome p450	9S-HODE	PFNA	-1.2686	0.0366908	-6.06942	3.77759	0.615661
Cytochrome p450	9S-HODE	PFOS	0.172146	0.0281048	-3.58055	4.0709	0.929645
Cytochrome p450	CAA	PFNA	-0.652845	0.0377638	-5.62129	4.57715	0.802414
Cytochrome p450	CAA	PFOS	3.63114	0.0285185	-0.307188	7.72505	0.0711748
Lipoxygenase	12-HETE	PFNA	0.760145	0.0441787	-5.10954	6.99292	0.804681
Lipoxygenase	12-HETE	PFOS	-2.99355	0.0340757	-7.38202	1.60285	0.198176
Lipoxygenase	12-oxoETE	PFNA	5.98572	0.0386733	0.560943	11.7031	0.0301075
Lipoxygenase	12-oxoETE	PFOS	5.10534	0.029594	0.963348	9.41726	0.0152083
Lipoxygenase	13-oxoODE	PFNA	-3.28897	0.0317712	-7.37453	0.976803	0.128864
Lipoxygenase	13-oxoODE	PFOS	0.443698	0.0244231	-2.83439	3.83238	0.793694
Lipoxygenase	13S-HODE	PFNA	-1.57281	0.0317704	-5.73077	2.76854	0.471591
Lipoxygenase	13S-HODE	PFOS	0.732014	0.0247255	-2.59551	4.17321	0.670426
Lipoxygenase	15-HETE	PFNA	-3.98271	0.0450581	-9.68408	2.07856	0.193157
Lipoxygenase	15-HETE	PFOS	-0.881779	0.0351036	-5.49784	3.95976	0.715856
Lipoxygenase	15-oxoETE	PFNA	4.06074	0.0408339	-1.55489	9.9967	0.159627
Lipoxygenase	15-oxoETE	PFOS	7.05544	0.0311378	2.62114	11.6814	0.0015842
Lipoxygenase	5-HETE	PFNA	1.87817	0.0317174	-2.41856	6.36408	0.397342
Lipoxygenase	5-HETE	PFOS	1.38415	0.0243302	-1.91225	4.79133	0.415001
Lipoxygenase	5-oxoETE	PFNA	0.880878	0.037937	-4.1868	6.2166	0.738742
Lipoxygenase	5-oxoETE	PFOS	3.44593	0.0291199	-0.566632	7.62043	0.0932547
Lipoxygenase	8-HETE	PFNA	0.697974	0.0312716	-3.49054	5.06827	0.748296
Lipoxygenase	8-HETE	PFOS	0.267193	0.0237352	-2.91443	3.55309	0.871155
Lipoxygenase	RVD1	PFNA	-0.306215	0.0144279	-2.24132	1.66719	0.759099
Lipoxygenase	RVD1	PFOS	-0.533507	0.0106921	-1.9679	0.921877	0.47042
Lipoxygenase	RVD2	PFNA	3.16127	0.0475214	-3.28849	10.0412	0.344726
Lipoxygenase	RVD2	PFOS	2.76845	0.0382831	-2.43994	8.2549	0.30343
Parent Compound	AA	PFNA	6.51041	0.0349719	1.56825	11.6931	0.00927006
Parent Compound	AA	PFOS	5.6094	0.0275734	1.72642	9.6406	0.00429573
Parent Compound	DHA	PFNA	4.14833	0.0422878	-1.66645	10.3069	0.165539
Parent Compound	DHA	PFOS	-0.261698	0.0337663	-4.73371	4.42024	0.910855
Parent Compound	EPA	PFNA	1.34917	0.0333505	-3.14038	6.04682	0.562097
Parent Compound	EPA	PFOS	0.298323	0.0253623	-3.09874	3.81447	0.865448
Parent Compound	LA	PFNA	6.73353	0.0519563	-0.54063	14.5397	0.0703775
Parent Compound	LA	PFOS	1.57233	0.0411117	-3.94527	7.40688	0.584055
Parent Compound	𝛼LA	PFNA	-1.75769	0.0417595	-7.17613	3.97704	0.540114
Parent Compound	𝛼LA	PFOS	-3.31954	0.0320377	-7.43734	0.98144	0.12846

[truncated: 12 more sheets: S10 - 2 Cohort Meta, S11 - CiOB Unadjusted, S12 - CiOB Adjusted, S13 - IKIDS Unadjusted, S14 - IKIDS Adjusted, S15 - ECHO-PROTECT Unadjusted, S16 - ECHO-PROTECT Adjusted, S17 - All 3 Mixed Effect Quart, S18 - CiOB IKIDS Mixed Eff Quar, S19- Quantile G Comp CiOB IKIDS, S20 - CiOB IKIDS QGC Cov Sens, S21 - CiOB IKIDS QGC MI Sens]
