# Supplementary material for: Cross-Sectional Associations between Prenatal Per- and Poly-Fluoroalkyl Substances and Bioactive Lipids in Three Environmental Influences on Child Health Outcomes (ECHO) Cohorts
Source: Environ Sci Technol. 2024 May 1;58(19):8264–77. doi: 10.1021/acs.est.4c00094 (PMC11097396; doi:10.1021/acs.est.4c00094)
Supplement: Supplementary file 3 — es4c00094_si_003.txt [file es4c00094_si_003.txt]

---
title: "OIF PFAS Lipid Analysis"
output:
  html_document: default
  pdf_document: default
date: "2023-03-18"
---

```{r setup, include=FALSE}
knitr::opts_chunk$set(warning = FALSE, message = FALSE, echo = TRUE)
```

## Load Libraries

```{r warning= FALSE, message= FALSE}

library(foreign)
library(vroom)
library(readstata13)
library(Hmisc)
library(dplyr)
library(lubridate)
library(psych)
library(data.table)
library(stringr)
library(gridExtra)
library(ggplot2)
library(gtsummary)
library(sandwich)
library(abind)
library(lmtest)
library(readxl)
library(corrplot)
library(RColorBrewer)
#library(lme4)
library(forestplot)
library(tidyr)
#library(glmmTMB)
#library(lmerTest)
library(nlme)
# prevent use of scientific notation
# options(scipen=999)
library(qgcomp)
library(qvalue)
library(EValue)
library(mice)
options(scipen=999)
options(digits=16)

```

## Load Data and Cleaning

### Load Data

```{r warning= FALSE, message= FALSE}

#df = read_xlsx("/Users/Himal/Biostatistics PhD/ART Lab/oif_lipids_pfas_230409.xlsx", sheet = 'oif_lipids_pfas_230409', col_types = c(rep('text', 3), rep('numeric', 62)))

```

### Data Cleaning

#### Change column names to make them more readable for R

```{r warning= FALSE, message= FALSE}

# # replace spcae, comma, hyphen, parantheses with underscore
# names(df) = gsub("[()]|-|,| ", "_", colnames(df))
# # replace double underscore with single underscore
# names(df) = gsub("__", "_", colnames(df))
# 
# # lowercase all column names
# names(df) = tolower(names(df))
# 
# # for columns beginning in numeric, append col_ to front
# names_list = names(df)
# 
# for(i in 1:length(names_list)) {
#   if (substr(names_list[i], 1, 1) %in% c(1, 2, 3, 4, 5, 6, 7, 8, 9, 0)) {
#     new_name = paste("col_", names_list[i], sep = "")
#     names_list[i] = new_name
#   }
#   else {
#     names_list[i] = names_list[i]
#   }
# }
# 
# names(df) <- names_list
# 
# # convert to dataframe
# df = as.data.frame(df)

```

#### Remove Protect Wave 2

```{r warning= FALSE, message= FALSE}

# df = df[-which(df$cohort == 'protect' & df$wave == 2), ]

```

#### Save Out / Read In

```{r warning= FALSE, message= FALSE}

# ###write.csv(df, "/Users/Himal/Biostatistics PhD/ART Lab/pfas_lipids_20230511.csv", row.names = FALSE)

#df = read.csv("/Users/Himal/Biostatistics PhD/ART Lab/pfas_lipids_20230802.csv")
df = read.csv("/Users/Himal/Biostatistics PhD/ART Lab/pfas_lipids_20240331.csv")
df[,4:65] = round(df[,4:65], 16)

```

#### Bringing in Labels

```{r warning= FALSE, message= FALSE}

lipid_labels = read_xlsx("/Users/Himal/Biostatistics PhD/ART Lab/oif_lipids_pfas_230409.xlsx", sheet = 'lipids_annotations')
lipid_labels = as.data.frame(lipid_labels)

pfas_labels = read_xlsx("/Users/Himal/Biostatistics PhD/ART Lab/oif_lipids_pfas_230409.xlsx", sheet = 'pfas_annotations')
pfas_labels = as.data.frame(pfas_labels)
pfas_labels$working_name =  names(df[,54:65])
pfas_labels$working_name = paste(pfas_labels$working_name, '_log', sep = '')

# make label reference table for lipids
lipid_cols = names(df[,4:53])
lipid_paths = data.frame(lipid_cols, lipid_labels$pathway, lipid_labels$Abbreviation_for_figures)
names(lipid_paths) = c('lipid', 'pathway', 'lipid_abbr')
lipid_paths$log_names = paste(lipid_paths$lipid, "_log", sep = '')

```

#### Dichotomize PFAS into High Detect/Low Detect

```{r warning= FALSE, message= FALSE}

# ref = read_xlsx("/Users/Himal/Biostatistics PhD/ART Lab/oif_lipids_pfas_230409.xlsx", sheet = 'pfas_ref', col_types = c('text', 'numeric', 'numeric', 'numeric', 'numeric', 'numeric', 'numeric', 'numeric'))
# ref = as.data.frame(ref)
# 
# names(ref) = tolower(names(ref))
# ref$variable_name = tolower(ref$variable_name)
# 
# # replace spcae, comma, hyphen, parantheses with underscore
# ref$variable_name  = gsub("[()]|-|,| ", "_", ref$variable_name)
# # replace double underscore with single underscore
# ref$variable_name  = gsub("__", "_", ref$variable_name)
# 
# ref[is.na(ref)] <- 9999999999999
# 
# ###write.csv(ref, "/Users/Himal/Biostatistics PhD/ART Lab/pfas_lipids_ref_20230511.csv", row.names = FALSE)

ref = read.csv("/Users/Himal/Biostatistics PhD/ART Lab/pfas_lipids_ref_20230511.csv")

for (pfas in ref$variable_name) {
  col_name = paste(pfas, '_highdetect', sep = '')
  df[,col_name] = NA
  for (cohort in unique(df$cohort)) {
    if (cohort != 'ciob') {
      df[which(df$cohort == cohort), col_name] <- ifelse(is.na(df[which(df$cohort == cohort), pfas]), NA, 
                                                  ifelse(round(abs(df[which(df$cohort == cohort), pfas] - ref[which(ref$variable_name == pfas), cohort]), 6) == 0, 0, 1))
    }
    else {
      df[which(df$cohort == cohort), col_name] <- ifelse(is.na(df[which(df$cohort == cohort), pfas]), NA, 
                                                  ifelse(round(abs(df[which(df$cohort == cohort), pfas] - ref[which(ref$variable_name == pfas), 'ciob_1']), 6) == 0 |
                                                         round(abs(df[which(df$cohort == cohort), pfas] - ref[which(ref$variable_name == pfas), 'ciob_2']), 6) == 0, 0, 1))
    }
  }
}

```

#### Imputing PFAS Values

```{r warning= FALSE, message= FALSE}

df_protect = df[which(df$cohort == 'protect'), ]
df_ikids = df[which(df$cohort == 'ikids'), ]
df_ciob = df[which(df$cohort == 'ciob'), ]

for (pfas in ref$variable_name) {
  colname = paste(pfas, '_imputed', sep = '')
  hd = paste(pfas, '_highdetect', sep = '')
  df_protect[,colname] <- NA
  df_protect[,colname] <- ifelse(ref[which(ref$variable_name == pfas), 'protect_use'] == 1, df_protect[pfas],
                           ifelse(ref[which(ref$variable_name == pfas), 'protect_use'] == 2, df_protect[hd],
                           ifelse(ref[which(ref$variable_name == pfas), 'protect_use'] == 3, NA)))
  
}

for (pfas in ref$variable_name) {
  colname = paste(pfas, '_imputed', sep = '')
  hd = paste(pfas, '_highdetect', sep = '')
  df_ciob[,colname] <- NA
  df_ciob[,colname] <- ifelse(ref[which(ref$variable_name == pfas), 'ciob_use'] == 1, df_ciob[pfas],
                              ifelse(ref[which(ref$variable_name == pfas), 'ciob_use'] == 2, df_ciob[hd],
                                     ifelse(ref[which(ref$variable_name == pfas), 'ciob_use'] == 3, NA)))
  
}

for (pfas in ref$variable_name) {
  colname = paste(pfas, '_imputed', sep = '')
  hd = paste(pfas, '_highdetect', sep = '')
  df_ikids[,colname] <- NA
  df_ikids[,colname] <- ifelse(ref[which(ref$variable_name == pfas), 'ikids_use'] == 1, df_ikids[pfas],
                               ifelse(ref[which(ref$variable_name == pfas), 'ikids_use'] == 2, df_ikids[hd],
                                      ifelse(ref[which(ref$variable_name == pfas), 'ikids_use'] == 3, NA)))
  
}

df = rbind(df_protect, df_ciob, df_ikids)

df = as.data.frame(df)

```

#### Make all high_detect columns factors

```{r warning= FALSE, message= FALSE}

for (x in names(df)) {
  if (grepl('_highdetect', x)) {
    df[,x] = as.factor(df[,x])
  }
}
 
```

#### Create High Detect/Low Detect Variables

```{r warning= FALSE, message= FALSE}

for (pfas in ref$variable_name) {
  new_colname = paste(pfas, "_highdetect_only", sep = "")
  hd_ref = paste(pfas, '_highdetect', sep = "")
  df[,new_colname] = ifelse(df[,hd_ref] == 1, df[[pfas]], NA)
}

### Make Factors for Cohort, Race, Maternal Education, and Parity

```

#### Make Factors for Cohort, Race, Maternal Education, Parity, and Income

```{r}

# bring in hispanic code for protect
protect_hisp = read.csv("/Users/Himal/Biostatistics PhD/ART Lab/oif_pfas_lipids_hisp_code_protect_20230817.csv")

df = merge(df, protect_hisp,
           by.x = 'id',
           by.y = 'SYS_LOC_CODE',
           all.x = TRUE)

df$HISP = ifelse(is.na(df$HISP), 0, 1)

df$m_race_eth = ifelse(df$HISP == 1, 4, df$m_race_eth)

df$m_race = ifelse(df$m_race_eth == 4, 'Hispanic',
            ifelse(df$m_race_eth == 1, 'Non-Hispanic White',
            ifelse(df$m_race_eth == 2, 'Black',
            ifelse(df$m_race_eth == 3, 'Asian',
            ifelse(df$m_race_eth == 5, 'Other',
            ifelse(df$m_race_eth == 991, NA, NA))))))

df = df[,-which(names(df) %in% c('SYS_LOC_CODE', 'HISP', 'hisporg', 'hisporg97'))]

df$m_race = factor(df$m_race, levels = c('Non-Hispanic White', 'Black', 'Asian', 'Hispanic', 'Other'))

df$m_educ = ifelse(df$m_edu == 1, '< HS',
           ifelse(df$m_edu == 2, 'HS/GED/Some College',
           ifelse(df$m_edu == 3, "Bachelor's Degree",
           ifelse(df$m_edu == 4, 'Graduate Degree', NA))))

df$m_educ = factor(df$m_educ, levels = c('< HS', 'HS/GED/Some College', "Bachelor's Degree", 'Graduate Degree'))

df$parity_coded = ifelse(df$parity == 0, 0,
                  ifelse(df$parity >= 1 & df$parity <= 7, 1, NA))

df$parity_coded = as.factor(df$parity_coded)

df$m_householdincome = ifelse(df$m_householdincome == 1, "<$50,000",
                       ifelse(df$m_householdincome == 2, "$50,000-$99,999",
                       ifelse(df$m_householdincome == 3, ">$100,000", NA)))
df$m_householdincome = factor(df$m_householdincome, levels = c("<$50,000", "$50,000-$99,999", ">$100,000"))

df = cbind(df[,which(names(df)!='ga_visit')], df[,c('ga_visit')])
names(df) = c(names(df[,1:ncol(df)-1]), 'ga_visit')

```

#### Create Variable for Back Transformed PFAS Levels

```{r warning= FALSE, message= FALSE}

df$pfna_backtransformed = ifelse(df$pfna == 1, df$pfna, sqrt(2)*df$pfna)
df$pfhpa_backtransformed = ifelse(df$pfhpa == 1, df$pfhpa, sqrt(2)*df$pfhpa)
df$pfdea_backtransformed = ifelse(df$pfdea == 1, df$pfdea, sqrt(2)*df$pfdea)
df$pfdoa_backtransformed = ifelse(df$pfdoa == 1, df$pfdoa, sqrt(2)*df$pfdoa)
df$pfoa_backtransformed = ifelse(df$pfoa == 1, df$pfoa, sqrt(2)*df$pfoa)
df$pfosa_backtransformed = ifelse(df$pfosa == 1, df$pfosa, sqrt(2)*df$pfosa)
df$me_pfosa_acoh_backtransformed = ifelse(df$me_pfosa_acoh == 1, df$me_pfosa_acoh, sqrt(2)*df$me_pfosa_acoh)
df$et_pfosa_acoh_backtransformed = ifelse(df$et_pfosa_acoh == 1, df$et_pfosa_acoh, sqrt(2)*df$et_pfosa_acoh)
df$pfuda_backtransformed = ifelse(df$pfuda == 1, df$pfuda, sqrt(2)*df$pfuda)
df$pfhxs_backtransformed = ifelse(df$pfhxs == 1, df$pfhxs, sqrt(2)*df$pfhxs)
df$pfos_backtransformed = ifelse(df$pfos == 1, df$pfos, sqrt(2)*df$pfos)
df$pfbs_backtransformed = ifelse(df$pfbs == 1, df$pfbs, sqrt(2)*df$pfbs)

```

#### Filter Entire Dataset to Just non-NA PFAS/Lipid Rows

```{r warning= FALSE, message= FALSE}

df = df[which(!is.na(df$pfna) & !is.na(df$col_2_dipgf2)), ]

```

## Exploratory Analysis

### Descriptive Statistics by Cohort

#### Lipids

```{r warning= FALSE, message= FALSE}

tbl_summary(df[,c(2,4:53)], by = cohort) %>%
  add_p()

```

#### Raw PFAS

```{r warning= FALSE, message= FALSE}

tbl_summary(df[,c(2,54:65)], by = cohort) %>%
  add_p()

```

#### Back-Transformed PFAS

```{r warning= FALSE, message= FALSE}

tbl_summary(df[,c(2,178:189)], by = cohort) %>%
  add_p()

```


```{r warning= FALSE, message= FALSE}

tbl_summary(df[which(df$cohort %in% c('ikids', 'ciob')),c(2,178:189)], by = cohort) %>%
  add_p()

```


#### High/Low Detect PFAS

```{r warning= FALSE, message= FALSE}

tbl_summary(df[,c(2,138:149)], by = cohort) %>%
  add_p()

```

### Demographics

```{r warning= FALSE, message= FALSE}

tbl_summary(df[,c(2, 67, 71:137)], by = cohort) %>%
  add_p()

```

### Only Continuous PFAS Common to all Cohorts

```{r warning= FALSE, message= FALSE}

tbl_summary(df[,c('cohort', 'pfna', 'pfos')], by = cohort) %>%
  add_p()

```

### Only Demographics Used in Models

```{r warning= FALSE, message= FALSE}

tbl_summary(df[,c('cohort', 'm_race', 'm_age', 'm_educ', 'prepreg_BMI', 'parity_coded', 'm_householdincome', 'ga_visit')], by = cohort) %>%
  add_p()

```

```{r warning= FALSE, message= FALSE}

tbl_summary(df[,c('cohort', 'm_race', 'm_age', 'm_educ', 'prepreg_BMI', 'parity_coded', 'm_householdincome', 'ga_visit')])

```


### Correlations (Spearman)

```{r warning= FALSE, message= FALSE}

not_all_na <- function(x) any(!is.na(x))

cor.mtest <- function(mat, ...) {
    mat <- as.matrix(mat)
    n <- ncol(mat)
    p.mat<- matrix(NA, n, n)
    diag(p.mat) <- 0
    for (i in 1:(n - 1)) {
        for (j in (i + 1):n) {
            tmp <- cor.test(mat[, i], mat[, j], ...)
            p.mat[i, j] <- p.mat[j, i] <- tmp$p.value
        }
    }
  colnames(p.mat) <- rownames(p.mat) <- colnames(mat)
  p.mat
}

# UNDER DEVELOPMENT, NOT WORKING
# cor.mtest_uneven <- function(mat, ...) {
#     mat <- as.matrix(mat)
#     n <- ncol(mat)
#     m <- nrow(mat)
#     p.mat<- matrix(NA, m, n)
#     for (i in 1:n {
#         for (j in 1:m) {
#             tmp <- cor.test(mat[, i], mat[, j], ...)
#             p.mat[i, j] <- p.mat[j, i] <- tmp$p.value
#         }
#     }
#   colnames(p.mat) <- rownames(p.mat) <- colnames(mat)
#   p.mat
# }

#col <- colorRampPalette(c("#4477AA", "#77AADD", "#FFFFFF", "#EE9988", "#BB4444"))
col <- colorRampPalette(c("#BB4444", "#EE9988", "#FFFFFF", "#77AADD", "#4477AA"))

```

#### Protect

```{r warning= FALSE, message= FALSE, fig.height= 15, fig.width=15}

# df_nonna_protect = df[which(df$cohort == 'protect'), c(4:53,90:101)] %>% select(where(not_all_na))
# 
# df_cor_protect = cor(df_nonna_protect[,which(grepl('col_', names(df_nonna_protect)))], use="pairwise.complete.obs", method = 'spearman')
# 
# corrplot(df_cor_protect, type = "upper", order = "hclust", tl.col = "black", tl.srt = 45)

df_cor_protect = cor(df[which(df$cohort == 'protect'),c(4:53, 54, 64)], use="pairwise.complete.obs", method = 'spearman')

p.mat = cor.mtest(df[which(df$cohort == 'protect'), which(names(df) %in% names(as.data.frame(df_cor_protect)))])

#corrplot(df_cor_protect, type = "upper", order = "hclust", tl.col = "black", tl.srt = 45)

# ColorScheme = c("white", "#FFFFE080", "#EEFFEE80", "#EEEEFF80", "gray96")
# 
# groups = c(rep(1, 15), rep(2, 19), rep(3,11), rep(4,5))

# bgcolors = matrix("white", nrow(df_cor_protect), ncol(df_cor_protect), dimnames = dimnames(df_cor_protect))
# bgcolors[1:15,] <- "white"
# bgcolors[16:34,] <- "#FFFFE080"
# bgcolors[35:45,] <- "#EEFFEE80"
# bgcolors[46:50,] <- "#EEEEFF80"
# bgcolors[51:52,] <- "lightgreen"
# 
# bgcolors1 = matrix("white", nrow(df_cor_protect), ncol(df_cor_protect), dimnames = dimnames(df_cor_protect))
# bgcolors1[,1:15] <- "white"
# bgcolors1[,16:34] <- "#FFFFE080"
# bgcolors1[,35:45] <- "#EEFFEE80"
# bgcolors1[,46:50] <- "#EEEEFF80"
# bgcolors1[,51:52] <- "lightgreen"

bgcolors = matrix("white", nrow(df_cor_protect), ncol(df_cor_protect), dimnames = dimnames(df_cor_protect))
bgcolors[1:15,] <- "white"
bgcolors[16:34,] <- "#FFFFE080"
bgcolors[35:45,] <- "#EEFFEE80"
bgcolors[46:50,] <- "#EEEEFF80"
bgcolors[51:52,] <- "#EEEEEE80"

bgcolors1 = matrix("white", nrow(df_cor_protect), ncol(df_cor_protect), dimnames = dimnames(df_cor_protect))
bgcolors1[,1:15] <- "white"
bgcolors1[,16:34] <- "#FFFFE080"
bgcolors1[,35:45] <- "#EEFFEE80"
bgcolors1[,46:50] <- "#EEEEFF80"
bgcolors1[,51:52] <- "#EEEEEE80"

new = matrix("white", nrow(df_cor_protect), ncol(df_cor_protect))
new[upper.tri(new)] = bgcolors1[upper.tri(bgcolors1)]
new[lower.tri(new)] = bgcolors[lower.tri(bgcolors1)]

#bgcolors = bgcolors[lower.tri(bgcolors, diag = TRUE)]

#corrplot(df_cor_protect, tl.col = "black", tl.srt = 45, p.mat = p.mat, sig.level = .05, bg = ColorScheme[groups])

# corrplot(df_cor_protect, tl.col = "black", tl.srt = 45, p.mat = p.mat, sig.level = .05, insig = "pch", bg = ColorScheme[groups], pch = 4, pch.col = "grey", pch.cex = 1)

# corrplot(df_cor_protect, tl.col = "black", tl.srt = 45, p.mat = p.mat, sig.level = .05, insig = "pch", bg = bgcolors, pch = 4, pch.col = "grey", pch.cex = 1)

colnames(df_cor_protect) = c(lipid_labels$Abbreviation_for_figures, toupper(c('pfna', 'pfos')))
rownames(df_cor_protect) = c(lipid_labels$Abbreviation_for_figures, toupper(c('pfna', 'pfos')))

corrplot(df_cor_protect, tl.col = "black", tl.srt = 45, p.mat = p.mat, sig.level = .05, insig = "pch", bg = new, pch = 4, pch.col = "grey", pch.cex = 1)

segments(x0 = .5, x1 = 52.5, y0 = .5, y1 = .5, lwd=3)
segments(x0 = .5, x1 = 50.5, y0 = 2.5, y1 = 2.5, lwd=3)
segments(x0 = .5, x1 = 45.5, y0 = 7.5, y1 = 7.5, lwd=3)
segments(x0 = .5, x1 = 34.5, y0 = 18.5, y1 = 18.5, lwd=3)
segments(x0 = .5, x1 = 15.5, y0 = 37.5, y1 = 37.5, lwd=3)
segments(x0 = .5, x1 = 52.5, y0 = 52.5, y1 = 52.5, lwd=3)

segments(x0 = .5, x1 = 0.5, y0 = .5, y1 = 52.5, lwd=3)
segments(x0 = 15.5, x1 = 15.5, y0 = 37.5, y1 = 52.5, lwd=3)
segments(x0 = 34.5, x1 = 34.5, y0 = 18.5, y1 = 52.5, lwd=3)
segments(x0 = 45.5, x1 = 45.5, y0 = 7.5, y1 = 52.5, lwd=3)
segments(x0 = 50.5, x1 = 50.5, y0 = 2.5, y1 = 52.5, lwd=3)
segments(x0 = 52.5, x1 = 52.5, y0 = .5, y1 = 52.5, lwd=3)
#segments(c(0.5, 52.5), c(0.5, 15.5), c(.5, 34.5), c(0.5,50.5), c(.5, 52.5), lwd=3)

```

#### ciob

```{r warning= FALSE, message= FALSE, fig.height= 15, fig.width=15}

df_cor_ciob = cor(df[which(df$cohort == 'ciob'),c(4:53, 54:56, 58, 60:64)], use="pairwise.complete.obs", method = 'spearman')

p.mat = cor.mtest(df[which(df$cohort == 'ciob'), which(names(df) %in% names(as.data.frame(df_cor_ciob)))])

bgcolors = matrix("white", nrow(df_cor_ciob), ncol(df_cor_ciob), dimnames = dimnames(df_cor_ciob))
bgcolors[1:15,] <- "white"
bgcolors[16:34,] <- "#FFFFE080"
bgcolors[35:45,] <- "#EEFFEE80"
bgcolors[46:50,] <- "#EEEEFF80"
bgcolors[51:59,] <- "#EEEEEE80"

bgcolors1 = matrix("white", nrow(df_cor_ciob), ncol(df_cor_ciob), dimnames = dimnames(df_cor_ciob))
bgcolors1[,1:15] <- "white"
bgcolors1[,16:34] <- "#FFFFE080"
bgcolors1[,35:45] <- "#EEFFEE80"
bgcolors1[,46:50] <- "#EEEEFF80"
bgcolors1[,51:59] <- "#EEEEEE80"

new = matrix("white", nrow(df_cor_ciob), ncol(df_cor_ciob))
new[upper.tri(new)] = bgcolors1[upper.tri(bgcolors1)]
new[lower.tri(new)] = bgcolors[lower.tri(bgcolors1)]

colnames(df_cor_ciob) = c(lipid_labels$Abbreviation_for_figures, toupper(c('pfna', 'pfhpa', 'pfdea', 'pfoa', 'me_pfosa_acoh', 'et_pfosa_acoh', 'pfuda', 'pfhxs', 'pfos')))
rownames(df_cor_ciob) = c(lipid_labels$Abbreviation_for_figures, toupper(c('pfna', 'pfhpa', 'pfdea', 'pfoa', 'me_pfosa_acoh', 'et_pfosa_acoh', 'pfuda', 'pfhxs', 'pfos')))

corrplot(df_cor_ciob, tl.col = "black", tl.srt = 45, p.mat = p.mat, sig.level = .05, insig = "pch", bg = new, pch = 4, pch.col = "grey", pch.cex = 1)

segments(x0 = .5, x1 = 59.5, y0 = .5, y1 = .5, lwd=3)
segments(x0 = .5, x1 = 50.5, y0 = 9.5, y1 = 9.5, lwd=3)
segments(x0 = .5, x1 = 45.5, y0 = 14.5, y1 = 14.5, lwd=3)
segments(x0 = .5, x1 = 34.5, y0 = 25.5, y1 =25.5, lwd=3)
segments(x0 = .5, x1 = 15.5, y0 = 44.5, y1 = 44.5, lwd=3)
segments(x0 = .5, x1 = 59.5, y0 = 59.5, y1 = 59.5, lwd=3)

segments(x0 = .5, x1 = 0.5, y0 = .5, y1 = 59.5, lwd=3)
segments(x0 = 15.5, x1 = 15.5, y0 = 44.5, y1 = 59.5, lwd=3)
segments(x0 = 34.5, x1 = 34.5, y0 = 25.5, y1 = 59.5, lwd=3)
segments(x0 = 45.5, x1 = 45.5, y0 = 14.5, y1 = 59.5, lwd=3)
segments(x0 = 50.5, x1 = 50.5, y0 = 9.5, y1 = 59.5, lwd=3)
segments(x0 = 59.5, x1 = 59.5, y0 = .5, y1 = 59.5, lwd=3)

```

#### ikids

```{r warning= FALSE, message= FALSE, fig.height= 15, fig.width=15}

df_cor_ikids = cor(df[which(df$cohort == 'ikids'),c(4:53, 54, 56 ,58, 60, 62:64)], use="pairwise.complete.obs", method = 'spearman')

p.mat = cor.mtest(df[which(df$cohort == 'ikids'), which(names(df) %in% names(as.data.frame(df_cor_ikids)))])

bgcolors = matrix("white", nrow(df_cor_ikids), ncol(df_cor_ikids), dimnames = dimnames(df_cor_ikids))
bgcolors[1:15,] <- "white"
bgcolors[16:34,] <- "#FFFFE080"
bgcolors[35:45,] <- "#EEFFEE80"
bgcolors[46:50,] <- "#EEEEFF80"
bgcolors[51:57,] <- "#EEEEEE80"

bgcolors1 = matrix("white", nrow(df_cor_ikids), ncol(df_cor_ikids), dimnames = dimnames(df_cor_ikids))
bgcolors1[,1:15] <- "white"
bgcolors1[,16:34] <- "#FFFFE080"
bgcolors1[,35:45] <- "#EEFFEE80"
bgcolors1[,46:50] <- "#EEEEFF80"
bgcolors1[,51:57] <- "#EEEEEE80"

new = matrix("white", nrow(df_cor_ikids), ncol(df_cor_ikids))
new[upper.tri(new)] = bgcolors1[upper.tri(bgcolors1)]
new[lower.tri(new)] = bgcolors[lower.tri(bgcolors1)]

colnames(df_cor_ikids) = c(lipid_labels$Abbreviation_for_figures, toupper(c('pfna', 'pfdea', 'pfoa', 'me_pfosa_acoh', 'pfuda', 'pfhxs', 'pfos')))
rownames(df_cor_ikids) = c(lipid_labels$Abbreviation_for_figures, toupper(c('pfna', 'pfdea', 'pfoa', 'me_pfosa_acoh', 'pfuda', 'pfhxs', 'pfos')))

corrplot(df_cor_ikids, tl.col = "black", tl.srt = 45, p.mat = p.mat, sig.level = .05, insig = "pch", bg = new, pch = 4, pch.col = "grey", pch.cex = .5)

segments(x0 = .5, x1 = 57.5, y0 = .5, y1 = .5, lwd=3)
segments(x0 = .5, x1 = 50.5, y0 = 7.5, y1 = 7.5, lwd=3)
segments(x0 = .5, x1 = 45.5, y0 = 12.5, y1 = 12.5, lwd=3)
segments(x0 = .5, x1 = 34.5, y0 = 23.5, y1 =23.5, lwd=3)
segments(x0 = .5, x1 = 15.5, y0 = 42.5, y1 = 42.5, lwd=3)
segments(x0 = .5, x1 = 57.5, y0 = 57.5, y1 = 57.5, lwd=3)

segments(x0 = .5, x1 = 0.5, y0 = .5, y1 = 57.5, lwd=3)
segments(x0 = 15.5, x1 = 15.5, y0 = 42.5, y1 = 57.5, lwd=3)
segments(x0 = 34.5, x1 = 34.5, y0 = 23.5, y1 = 57.5, lwd=3)
segments(x0 = 45.5, x1 = 45.5, y0 = 12.5, y1 = 57.5, lwd=3)
segments(x0 = 50.5, x1 = 50.5, y0 = 7.5, y1 = 57.5, lwd=3)
segments(x0 = 57.5, x1 = 57.5, y0 = .5, y1 = 57.5, lwd=3)

```

## Models

### protect

#### Model Set 1A Protect Unadjusted Pairwise

```{r}

di = df[which(df$cohort == 'protect'), c(2, 4:53, 54, 64)]

for (name in names(di[,2:53])) {
  di[,name] = log(di[,name])
  names(di)[names(di) == name] <- paste(name, '_log', sep = '')
  
}

## change the column number ranges below to match the new dataset
## nrow is PFAS
## ncol is lipids
ME.coef1 <- matrix(NA, nrow=ncol(di[,52:53]), ncol=ncol(di[,2:51]))
ME.se1 <- matrix(NA, nrow=ncol(di[,52:53]), ncol=ncol(di[,2:51]))
ME.sdi <- matrix(NA, nrow=ncol(di[,52:53]), ncol=ncol(di[,2:51]))
ME.pval1 <- matrix(NA, nrow=ncol(di[,52:53]), ncol=ncol(di[,2:51]))
ME.cihi1<- matrix(NA, nrow=ncol(di[,52:53]), ncol=ncol(di[,2:51]))
ME.cilo1<- matrix(NA, nrow=ncol(di[,52:53]), ncol=ncol(di[,2:51]))
ME.N<-matrix(NA,nrow=ncol(di[,52:53]), ncol=ncol(di[,2:51]))
ME.E<-matrix(NA,nrow=ncol(di[,52:53]), ncol=ncol(di[,2:51]))
ME.O<-matrix(NA,nrow=ncol(di[,52:53]), ncol=ncol(di[,2:51]))


#change column rows for exposures to reflect your columns for pfas
#change column rows for outcome to reflect the lipids
exposure<-di[,52:53]
outcome<-di[,2:51]

#loop; run this loop for each cohort separately
for(i in 1:nrow(ME.coef1)){
  for(j in 1:ncol(ME.coef1)){
    dat.tmp <- data.frame(
      E = exposure[,i],
      O = outcome[,j],
      echo_flag = as.factor(di$cohort),
      exp_name = names(exposure)[i],
      out_name = names(outcome)[j]
    )
    ME.model1 <- lm(O ~ E, data=dat.tmp)
    ME.coef1[i,j] <- summary(ME.model1)$coef[2,1]
    ME.se1[i,j] <- summary(ME.model1)$coef[2,2]
    ME.sdi[i,j] <- summary(ME.model1)$coef[2,2]
    ME.pval1[i,j] <- summary(ME.model1)$coef[2,4]
    ME.cihi1[i,j]<-summary(ME.model1)$coef[2,1]+(1.96*summary(ME.model1)$coef[2,2])
    ME.cilo1[i,j]<-summary(ME.model1)$coef[2,1]-(1.96*summary(ME.model1)$coef[2,2])
    ME.N[i,j]<-nobs(ME.model1)
    ME.E[i,j] <- unique(dat.tmp$exp_name)
    ME.O[i,j] <- unique(dat.tmp$out_name)
  }
}

n = unlist(data.frame(ME.N))
coef = unlist(data.frame(ME.coef1))
se = unlist(data.frame(ME.se1))
cilo1 = unlist(data.frame(ME.cilo1))
cihi1 = unlist(data.frame(ME.cihi1))
pval1 = unlist(data.frame(ME.pval1))
e = unlist(data.frame(ME.E))
o = unlist(data.frame(ME.O))

results1a = cbind(n, coef, se, cilo1, cihi1, pval1, e, o)
results1a = as.data.frame(results1a)

results1a$n = as.numeric(results1a$n)
results1a$coef = as.numeric(results1a$coef)
results1a$se = as.numeric(results1a$se)
results1a$cilo1 = as.numeric(results1a$cilo1)
results1a$cihi1 = as.numeric(results1a$cihi1)
results1a$pval1 = as.numeric(results1a$pval1)

results1a$coef = ((2^results1a$coef)-1)*100
results1a$cilo1 = ((2^results1a$cilo1)-1)*100
results1a$cihi1 = ((2^results1a$cihi1)-1)*100

colnames(results1a)<-c("N", "beta", "se", "cilo","cihi","p", "pfas", "lipid")

results1a = results1a[,c("pfas", "lipid", "N", "beta", "se", "cilo","cihi","p")]
####write.csv(all.results,"crude_models_ikidsonly_210831.csv")

#results1a = data.frame(results1a)

results1a[which(results1a$p < .05), ]

```

```{r}

results1a = merge(results1a, lipid_paths[,which(names(lipid_paths) != 'lipid')],
                        by.x = 'lipid',
                        by.y = 'log_names',
                        all.x = TRUE)

results1a = merge(results1a, pfas_labels[,c('working_name', 'variable_name', 'full_name')],
                  by.x = 'pfas',
                  by.y = 'working_name',
                  all.x = TRUE)

#write.csv(results1a, "/Users/Himal/Biostatistics PhD/ART Lab/pfas_lipids_results1a_20240318.csv", row.names = FALSE)

```

```{r, fig.height=15, fig.width=15}

matrix.please<-function(x) {
    m<-as.matrix(x[,-1])
    rownames(m)<-x[,1]
    m
}

results1a_beta = spread(results1a[,c('pathway', 'lipid_abbr', 'beta', 'variable_name')], variable_name, beta)
results1a_beta <- arrange(results1a_beta, pathway, lipid_abbr)
results1a_beta = matrix.please(results1a_beta[, which(names(results1a_beta) != 'pathway')])

bgcolors = matrix("white", nrow(results1a_beta), ncol(results1a_beta), dimnames = dimnames(results1a_beta))
bgcolors[1:15,] <- "white"
bgcolors[16:34,] <- "#FFFFE080"
bgcolors[35:45,] <- "#EEFFEE80"
bgcolors[46:50,] <- "#EEEEFF80"

results1a_p = spread(results1a[,c('pathway', 'lipid_abbr', 'p', 'variable_name')], variable_name, p)
results1a_p <- arrange(results1a_p, pathway, lipid_abbr)
results1a_p = matrix.please(results1a_p[,which(names(results1a_p) != 'pathway')])

colnames(results1a_beta) = toupper(colnames(results1a_beta))

corrplot(results1a_beta, tl.col = "black", tl.srt = 45, is.corr = FALSE, bg = bgcolors, cl.pos = "r", cl.ratio = 2, p.mat = results1a_p, sig.level = .05, insig = "pch", pch = 4, pch.col = "black", pch.cex = 2)

```

#### Model Set 1B Protect Adjusted Pairwise (Age, Education, Pre-preg BMI, Gestational Age at Visit)

```{r}

di = df[which(df$cohort == 'protect'), c(2, 174, 81, 175, 80, 4:53, 54, 64, 177, 176)]


# for (name in names(di[,6:57])) {
#   di[,name] = log(di[,name])
#   names(di)[names(di) == name] <- paste(name, '_log', sep = '')
#   
# }

for (name in names(di[,6:55])) {
  di[,name] = log(di[,name])
  names(di)[names(di) == name] <- paste(name, '_log', sep = '')
  
}

for (name in names(di[,56:57])) {
  di[,name] = log2(di[,name])
  names(di)[names(di) == name] <- paste(name, '_log', sep = '')
  
}

## change the column number ranges below to match the new dataset
## nrow is PFAS
## ncol is lipids
ME.coef1 <- matrix(NA, nrow=ncol(di[,56:57]), ncol=ncol(di[,6:55]))
ME.se1 <- matrix(NA, nrow=ncol(di[,56:57]), ncol=ncol(di[,6:55]))
ME.sdi <- matrix(NA, nrow=ncol(di[,56:57]), ncol=ncol(di[,6:55]))
ME.pval1 <- matrix(NA, nrow=ncol(di[,56:57]), ncol=ncol(di[,6:55]))
ME.cihi1<- matrix(NA, nrow=ncol(di[,56:57]), ncol=ncol(di[,6:55]))
ME.cilo1<- matrix(NA, nrow=ncol(di[,56:57]), ncol=ncol(di[,6:55]))
ME.N<-matrix(NA,nrow=ncol(di[,56:57]), ncol=ncol(di[,6:55]))
ME.E<-matrix(NA,nrow=ncol(di[,56:57]), ncol=ncol(di[,6:55]))
ME.O<-matrix(NA,nrow=ncol(di[,56:57]), ncol=ncol(di[,6:55]))
ME.sigma<-matrix(NA,nrow=ncol(di[,56:57]), ncol=ncol(di[,6:55]))

#change column rows for exposures to reflect your columns for pfas
#change column rows for outcome to reflect the lipids
exposure<-di[,56:57]
outcome<-di[,6:55]

#loop; run this loop for each cohort separately
for(i in 1:nrow(ME.coef1)){
  for(j in 1:ncol(ME.coef1)){
    dat.tmp <- data.frame(
      E = exposure[,i],
      O = outcome[,j],
      echo_flag = as.factor(di$cohort),
      #parity_coded = di$parity_coded,
      m_age = di$m_age,
      m_educ = di$m_educ,
      prepreg_BMI = di$prepreg_BMI,
      ga_visit = di$ga_visit,
      exp_name = names(exposure)[i],
      out_name = names(outcome)[j]
    )
    ME.model1 <- lm(O ~ E + m_age + m_educ + prepreg_BMI + ga_visit, data = dat.tmp, na.action = na.omit)
    ME.coef1[i,j] <- summary(ME.model1)$coef[2,1]
    ME.se1[i,j] <- summary(ME.model1)$coef[2,2]
    ME.sdi[i,j] <- summary(ME.model1)$coef[2,2]
    ME.pval1[i,j] <- summary(ME.model1)$coef[2,4]
    ME.cihi1[i,j]<-summary(ME.model1)$coef[2,1]+(1.96*summary(ME.model1)$coef[2,2])
    ME.cilo1[i,j]<-summary(ME.model1)$coef[2,1]-(1.96*summary(ME.model1)$coef[2,2])
    ME.N[i,j]<-nobs(ME.model1)
    ME.E[i,j] <- unique(dat.tmp$exp_name)
    ME.O[i,j] <- unique(dat.tmp$out_name)
    ME.sigma[i,j] <- summary(ME.model1)$sigma
  }
}

n = unlist(data.frame(ME.N))
coef = unlist(data.frame(ME.coef1))
se = unlist(data.frame(ME.se1))
cilo1 = unlist(data.frame(ME.cilo1))
cihi1 = unlist(data.frame(ME.cihi1))
pval1 = unlist(data.frame(ME.pval1))
e = unlist(data.frame(ME.E))
o = unlist(data.frame(ME.O))
sigma = unlist(data.frame(ME.sigma))

results1b = cbind(n, coef, se, cilo1, cihi1, pval1, e, o, sigma)
results1b = as.data.frame(results1b)

results1b$n = as.numeric(results1b$n)
results1b$coef = as.numeric(results1b$coef)
results1b$se = as.numeric(results1b$se)
results1b$cilo1 = as.numeric(results1b$cilo1)
results1b$cihi1 = as.numeric(results1b$cihi1)
results1b$pval1 = as.numeric(results1b$pval1)
results1b$sigma = as.numeric(results1b$sigma)

###########################################

results1b1 = results1b

colnames(results1b1)<-c("N", "beta", "se", "cilo","cihi","p", "pfas", "lipid")

results1b1 = results1b1[,c("pfas", "lipid", "N", "beta", "se", "cilo","cihi","p")]

results1b1 = merge(results1b1, lipid_paths[,which(names(lipid_paths) != 'lipid')],
                        by.x = 'lipid',
                        by.y = 'log_names',
                        all.x = TRUE)

results1b1 = merge(results1b1, pfas_labels[,c('working_name', 'variable_name', 'full_name')],
                  by.x = 'pfas',
                  by.y = 'working_name',
                  all.x = TRUE)

###########################################

# results1b$coef = ((2^results1b$coef)-1)*100
# results1b$cilo1 = ((2^results1b$cilo1)-1)*100
# results1b$cihi1 = ((2^results1b$cihi1)-1)*100

# results1b$coef = (exp(results1b$coef)-1)*100
# results1b$cilo1 = (exp(results1b$cilo1)-1)*100
# results1b$cihi1 = (exp(results1b$cihi1)-1)*100

e_val<-matrix(NA,nrow=nrow(results1b), ncol=1)

for(i in 1:nrow(results1b)){
  e_val[i] = evalue(OLS(results1b[i,]$coef, sd(di[,results1b[i,]$o])), se = results1b[i,]$se, delta = 1)
}

# for(i in 1:nrow(results1b)){
#   e_val[i] = evalue(OLS(results1b[i,]$coef, results1b[i,]$sigma), se = results1b[i,]$se, delta = 1)
# }
  
results1b$e_val = e_val

results1b$coef = (exp(results1b$coef)-1)*100
results1b$cilo1 = (exp(results1b$cilo1)-1)*100
results1b$cihi1 = (exp(results1b$cihi1)-1)*100

colnames(results1b)<-c("N", "beta", "se", "cilo","cihi","p", "pfas", "lipid", "e_val")

results1b = results1b[,c("pfas", "lipid", "N", "beta", "se", "cilo","cihi","p", "e_val")]
####write.csv(all.results,"crude_models_ikidsonly_210831.csv")

#results1b = data.frame(results1b)
results1b$e_val = (exp(results1b$e_val)-1)*100
results1b[which(results1b$p < .05), ]

```

```{r}

results1b = merge(results1b, lipid_paths[,which(names(lipid_paths) != 'lipid')],
                        by.x = 'lipid',
                        by.y = 'log_names',
                        all.x = TRUE)

results1b = merge(results1b, pfas_labels[,c('working_name', 'variable_name', 'full_name')],
                  by.x = 'pfas',
                  by.y = 'working_name',
                  all.x = TRUE)

#write.csv(results1b, "/Users/Himal/Biostatistics PhD/ART Lab/pfas_lipids_results1b_20240318.csv", row.names = FALSE)

```

```{r, fig.height=15, fig.width=15}

matrix.please<-function(x) {
    m<-as.matrix(x[,-1])
    rownames(m)<-x[,1]
    m
}

results1b_beta = spread(results1b[,c('pathway', 'lipid_abbr', 'beta', 'variable_name')], variable_name, beta)
results1b_beta <- arrange(results1b_beta, pathway, lipid_abbr)
results1b_beta = matrix.please(results1b_beta[, which(names(results1b_beta) != 'pathway')])

bgcolors = matrix("white", nrow(results1b_beta), ncol(results1b_beta), dimnames = dimnames(results1b_beta))
bgcolors[1:15,] <- "white"
bgcolors[16:34,] <- "#FFFFE080"
bgcolors[35:45,] <- "#EEFFEE80"
bgcolors[46:50,] <- "#EEEEFF80"

results1b_p = spread(results1b[,c('pathway', 'lipid_abbr', 'p', 'variable_name')], variable_name, p)
results1b_p <- arrange(results1b_p, pathway, lipid_abbr)
results1b_p = matrix.please(results1b_p[,which(names(results1b_p) != 'pathway')])

colnames(results1b_beta) = toupper(colnames(results1b_beta))

results1b_beta[results1b_beta >= 50] <- 50

corrplot(results1b_beta, tl.col = "black", tl.srt = 45, is.corr = FALSE, bg = bgcolors, cl.pos = "r", cl.ratio = 2, p.mat = results1b_p, sig.level = .05, insig = "pch", pch = 4, pch.col = "black", pch.cex = 2, col.lim = c(-50, 50))

```

#### Model Set 1C Protect Sensitivity Analysis with Income Adjusted Pairwise (Age, Education, Pre-preg BMI)
**UNABLE TO CONVERGE BECAUSE MOSTLY HOMOGENEOUS M_HOUSEHOLDINCOME**

```{r}

# di = df[which(df$cohort == 'protect'), c(2, 174, 81, 175, 74, 80, 4:53, 54, 64, 177)]
# 
# for (name in names(di[,7:58])) {
#   di[,name] = log(di[,name])
#   names(di)[names(di) == name] <- paste(name, '_log', sep = '')
#   
# }
# 
# ## change the column number ranges below to match the new dataset
# ## nrow is PFAS
# ## ncol is lipids
# ME.coef1 <- matrix(NA, nrow=ncol(di[,57:58]), ncol=ncol(di[,7:56]))
# ME.se1 <- matrix(NA, nrow=ncol(di[,57:58]), ncol=ncol(di[,7:56]))
# ME.sdi <- matrix(NA, nrow=ncol(di[,57:58]), ncol=ncol(di[,7:56]))
# ME.pval1 <- matrix(NA, nrow=ncol(di[,57:58]), ncol=ncol(di[,7:56]))
# ME.cihi1<- matrix(NA, nrow=ncol(di[,57:58]), ncol=ncol(di[,7:56]))
# ME.cilo1<- matrix(NA, nrow=ncol(di[,57:58]), ncol=ncol(di[,7:56]))
# ME.N<-matrix(NA,nrow=ncol(di[,57:58]), ncol=ncol(di[,7:56]))
# 
# #change column rows for exposures to reflect your columns for pfas
# #change column rows for outcome to reflect the lipids
# exposure<-di[,57:58]
# outcome<-di[,7:56]
# 
# #loop; run this loop for each cohort separately
# for(i in 1:nrow(ME.coef1)){
#   for(j in 1:ncol(ME.coef1)){
#     dat.tmp <- data.frame(
#       E = exposure[,i],
#       O = outcome[,j],
#       echo_flag = as.factor(di$cohort),
#       #m_race = as.factor(di$m_race),
#       m_age = di$m_age,
#       m_educ = di$m_educ,
#       prepreg_BMI = di$prepreg_BMI,
#       m_householdincome = di$m_householdincome
#       #ga_visit = di$ga_visit
#     )
#     ME.model1 <- lm(O ~ E + m_age + m_educ + prepreg_BMI + m_householdincome, data = dat.tmp)
#     ME.coef1[i,j] <- summary(ME.model1)$coef[2,1]
#     ME.se1[i,j] <- summary(ME.model1)$coef[2,2]
#     ME.sdi[i,j] <- summary(ME.model1)$coef[2,2]
#     ME.pval1[i,j] <- summary(ME.model1)$coef[2,4]
#     ME.cihi1[i,j]<-summary(ME.model1)$coef[2,1]+(1.96*summary(ME.model1)$coef[2,2])
#     ME.cilo1[i,j]<-summary(ME.model1)$coef[2,1]-(1.96*summary(ME.model1)$coef[2,2])
#     ME.N[i,j]<-nobs(ME.model1)
#   }
# }
# 
# n = unlist(data.frame(ME.N))
# coef = unlist(data.frame(ME.coef1))
# se = unlist(data.frame(ME.se1))
# cilo1 = unlist(data.frame(ME.cilo1))
# cihi1 = unlist(data.frame(ME.cihi1))
# pval1 = unlist(data.frame(ME.pval1))
# 
# results1c = cbind(n, coef, se, cilo1, cihi1, pval1, e, o)
# 
# results1c = as.data.frame(results1c)
# 
# pfas_col = c()
# for (pfas in names(exposure)) {
#   pfas_col = append(pfas_col, rep(pfas, ncol(outcome)))
# }
# 
# results1c$pfas = pfas_col
# 
# results1c$lipid = rep(names(outcome), ncol(exposure))
# 
# colnames(results1c)<-c("N", "beta", "se", "cilo","cihi","p", "pfas", "lipid")
# 
# results1c = results1c[,c("pfas", "lipid", "N", "beta", "se", "cilo","cihi","p")]
# ####write.csv(all.results,"crude_models_ikidsonly_210831.csv")
# 
# #results1c = data.frame(results1c)
# 
# results1c[which(results1c$p < .05), ]

```

```{r}

# results1c = merge(results1c, lipid_paths[,which(names(lipid_paths) != 'lipid')],
#                         by.x = 'lipid',
#                         by.y = 'log_names',
#                         all.x = TRUE)
# 
# results1c = merge(results1c, pfas_labels[,c('working_name', 'variable_name', 'full_name')],
#                   by.x = 'pfas',
#                   by.y = 'working_name',
#                   all.x = TRUE)
# 
# ###write.csv(results1c, "/Users/Himal/Biostatistics PhD/ART Lab/pfas_lipids_results1c_20230804.csv", row.names = FALSE)

```

```{r, fig.height=15, fig.width=15}

# matrix.please<-function(x) {
#     m<-as.matrix(x[,-1])
#     rownames(m)<-x[,1]
#     m
# }
# 
# results1c_beta = spread(results1c[,c('pathway', 'lipid_abbr', 'beta', 'variable_name')], variable_name, beta)
# results1c_beta <- arrange(results1c_beta, pathway, lipid_abbr)
# results1c_beta = matrix.please(results1c_beta[, which(names(results1c_beta) != 'pathway')])
# 
# bgcolors = matrix("white", nrow(results1c_beta), ncol(results1c_beta), dimnames = dimnames(results1c_beta))
# bgcolors[1:15,] <- "white"
# bgcolors[16:34,] <- "#FFFFE080"
# bgcolors[35:45,] <- "#EEFFEE80"
# bgcolors[46:50,] <- "#EEEEFF80"
# 
# results1c_p = spread(results1c[,c('pathway', 'lipid_abbr', 'p', 'variable_name')], variable_name, p)
# results1c_p <- arrange(results1c_p, pathway, lipid_abbr)
# results1c_p = matrix.please(results1c_p[,which(names(results1c_p) != 'pathway')])
# 
# colnames(results1c_beta) = toupper(colnames(results1c_beta))
# 
# corrplot(results1c_beta, tl.col = "black", tl.srt = 45, is.corr = FALSE, bg = bgcolors, cl.pos = "r", cl.ratio = 2, p.mat = results1c_p, sig.level = .05, insig = "pch", pch = 4, pch.col = "black", pch.cex = 2)

```

#### Model Set 1D PROTECT Confounders to PFAS and Lipids

```{r}

di = df[which(df$cohort == 'protect'), c(2, 174, 81, 175, 80, 4:53, 54, 64, 177, 176)]
di$m_educ = ifelse(is.na(di$m_educ), NA, ifelse(di$m_educ == "< HS", 0, 1))

# for (name in names(di[,6:57])) {
#   di[,name] = log(di[,name])
#   names(di)[names(di) == name] <- paste(name, '_log', sep = '')
#   
# }

for (name in names(di[,6:57])) {
  di[,name] = log(di[,name])
  names(di)[names(di) == name] <- paste(name, '_log', sep = '')
  
}

di = di[,c(3:5,58, 6:57)]

## change the column number ranges below to match the new dataset
## nrow is confounders
## ncol is lipids and pfas
ME.coef1 <- matrix(NA, nrow=ncol(di[,1:4]), ncol=ncol(di[,5:56]))
ME.se1 <- matrix(NA, nrow=ncol(di[,1:4]), ncol=ncol(di[,5:56]))
ME.sdi <- matrix(NA, nrow=ncol(di[,1:4]), ncol=ncol(di[,5:56]))
ME.pval1 <- matrix(NA, nrow=ncol(di[,1:4]), ncol=ncol(di[,5:56]))
ME.cihi1<- matrix(NA, nrow=ncol(di[,1:4]), ncol=ncol(di[,5:56]))
ME.cilo1<- matrix(NA, nrow=ncol(di[,1:4]), ncol=ncol(di[,5:56]))
ME.N<-matrix(NA,nrow=ncol(di[,1:4]), ncol=ncol(di[,5:56]))
ME.E<-matrix(NA,nrow=ncol(di[,1:4]), ncol=ncol(di[,5:56]))
ME.O<-matrix(NA,nrow=ncol(di[,1:4]), ncol=ncol(di[,5:56]))
ME.sigma<-matrix(NA,nrow=ncol(di[,1:4]), ncol=ncol(di[,5:56]))

#change column rows for exposures to reflect your columns for pfas
#change column rows for outcome to reflect the lipids
exposure<-di[,1:4]
outcome<-di[,5:56]

#loop; run this loop for each cohort separately
for(i in 1:nrow(ME.coef1)){
  for(j in 1:ncol(ME.coef1)){
    dat.tmp <- data.frame(
      E = exposure[,i],
      O = outcome[,j],
      exp_name = names(exposure)[i],
      out_name = names(outcome)[j]
    )
    ME.model1 <- lm(O ~ E, data = dat.tmp, na.action = na.omit)
    ME.coef1[i,j] <- summary(ME.model1)$coef[2,1]
    ME.se1[i,j] <- summary(ME.model1)$coef[2,2]
    ME.sdi[i,j] <- summary(ME.model1)$coef[2,2]
    ME.pval1[i,j] <- summary(ME.model1)$coef[2,4]
    ME.cihi1[i,j]<-summary(ME.model1)$coef[2,1]+(1.96*summary(ME.model1)$coef[2,2])
    ME.cilo1[i,j]<-summary(ME.model1)$coef[2,1]-(1.96*summary(ME.model1)$coef[2,2])
    ME.N[i,j]<-nobs(ME.model1)
    ME.E[i,j] <- unique(dat.tmp$exp_name)
    ME.O[i,j] <- unique(dat.tmp$out_name)
    ME.sigma[i,j] <- summary(ME.model1)$sigma
  }
}

n = unlist(data.frame(ME.N))
coef = unlist(data.frame(ME.coef1))
se = unlist(data.frame(ME.se1))
cilo1 = unlist(data.frame(ME.cilo1))
cihi1 = unlist(data.frame(ME.cihi1))
pval1 = unlist(data.frame(ME.pval1))
e = unlist(data.frame(ME.E))
o = unlist(data.frame(ME.O))
sigma = unlist(data.frame(ME.sigma))

results1d = cbind(n, coef, se, cilo1, cihi1, pval1, e, o)
results1d = as.data.frame(results1d)

results1d$n = as.numeric(results1d$n)
results1d$coef = as.numeric(results1d$coef)
results1d$se = as.numeric(results1d$se)
results1d$cilo1 = as.numeric(results1d$cilo1)
results1d$cihi1 = as.numeric(results1d$cihi1)
results1d$pval1 = as.numeric(results1d$pval1)

colnames(results1d)<-c("N", "beta", "se", "cilo","cihi","p", "confounders", "lipids_pfas")

results1d = results1d[,c("confounders", "lipids_pfas", "N", "beta", "se", "cilo","cihi","p")]
####write.csv(all.results,"crude_models_ikidsonly_210831.csv")

#results1d = data.frame(results1d)
results1d[which(results1d$p < .05), ]

```

```{r}

mapping = lipid_paths[,which(names(lipid_paths) != 'lipid')]
mapping = mapping[,c('lipid_abbr', 'log_names')]
names(mapping) = c('names', 'log_names')

mapping1 = pfas_labels[,c('working_name', 'variable_name')]
names(mapping1) = c('log_names', 'names')

mapping = rbind(mapping, mapping1)

results1d = merge(results1d, mapping,
                        by.x = 'lipids_pfas',
                        by.y = 'log_names',
                        all.x = TRUE)

#write.csv(results1d, "/Users/Himal/Biostatistics PhD/ART Lab/pfas_lipids_results1d_20240318.csv", row.names = FALSE)

```

### ciob

#### Model Set 2A CIOB Unadjusted Pairwise

```{r}

di = df[which(df$cohort == 'ciob'), c(2, 4:53, 54:56, 58, 60:64)]

for (name in names(di[,2:60])) {
  di[,name] = log(di[,name])
  names(di)[names(di) == name] <- paste(name, '_log', sep = '')
  
}

## change the column number ranges below to match the new dataset
## nrow is PFAS
## ncol is lipids
ME.coef1 <- matrix(NA, nrow=ncol(di[,52:60]), ncol=ncol(di[,2:51]))
ME.se1 <- matrix(NA, nrow=ncol(di[,52:60]), ncol=ncol(di[,2:51]))
ME.sdi <- matrix(NA, nrow=ncol(di[,52:60]), ncol=ncol(di[,2:51]))
ME.pval1 <- matrix(NA, nrow=ncol(di[,52:60]), ncol=ncol(di[,2:51]))
ME.cihi1<- matrix(NA, nrow=ncol(di[,52:60]), ncol=ncol(di[,2:51]))
ME.cilo1<- matrix(NA, nrow=ncol(di[,52:60]), ncol=ncol(di[,2:51]))
ME.N<-matrix(NA,nrow=ncol(di[,52:60]), ncol=ncol(di[,2:51]))
ME.E<-matrix(NA,nrow=ncol(di[,52:60]), ncol=ncol(di[,2:51]))
ME.O<-matrix(NA,nrow=ncol(di[,52:60]), ncol=ncol(di[,2:51]))

#change column rows for exposures to reflect your columns for pfas
#change column rows for outcome to reflect the lipids
exposure<-di[,52:60]
outcome<-di[,2:51]

#loop; run this loop for each cohort separately
for(i in 1:nrow(ME.coef1)){
  for(j in 1:ncol(ME.coef1)){
    dat.tmp <- data.frame(
      E = exposure[,i],
      O = outcome[,j],
      echo_flag = as.factor(di$cohort),
      exp_name = names(exposure)[i],
      out_name = names(outcome)[j]
    )
    ME.model1 <- lm(O ~ E, data=dat.tmp)
    ME.coef1[i,j] <- summary(ME.model1)$coef[2,1]
    ME.se1[i,j] <- summary(ME.model1)$coef[2,2]
    ME.sdi[i,j] <- summary(ME.model1)$coef[2,2]
    ME.pval1[i,j] <- summary(ME.model1)$coef[2,4]
    ME.cihi1[i,j]<-summary(ME.model1)$coef[2,1]+(1.96*summary(ME.model1)$coef[2,2])
    ME.cilo1[i,j]<-summary(ME.model1)$coef[2,1]-(1.96*summary(ME.model1)$coef[2,2])
    ME.N[i,j]<-nobs(ME.model1)
    ME.E[i,j] <- unique(dat.tmp$exp_name)
    ME.O[i,j] <- unique(dat.tmp$out_name)
  }
}

n = unlist(data.frame(ME.N))
coef = unlist(data.frame(ME.coef1))
se = unlist(data.frame(ME.se1))
cilo1 = unlist(data.frame(ME.cilo1))
cihi1 = unlist(data.frame(ME.cihi1))
pval1 = unlist(data.frame(ME.pval1))
e = unlist(data.frame(ME.E))
o = unlist(data.frame(ME.O))

results2a = cbind(n, coef, se, cilo1, cihi1, pval1, e, o)
results2a = as.data.frame(results2a)

results2a$n = as.numeric(results2a$n)
results2a$coef = as.numeric(results2a$coef)
results2a$se = as.numeric(results2a$se)
results2a$cilo1 = as.numeric(results2a$cilo1)
results2a$cihi1 = as.numeric(results2a$cihi1)
results2a$pval1 = as.numeric(results2a$pval1)

results2a$coef = ((2^results2a$coef)-1)*100
results2a$cilo1 = ((2^results2a$cilo1)-1)*100
results2a$cihi1 = ((2^results2a$cihi1)-1)*100

colnames(results2a)<-c("N", "beta", "se", "cilo","cihi","p", "pfas", "lipid")

results2a = results2a[,c("pfas", "lipid", "N", "beta", "se", "cilo","cihi","p")]
####write.csv(all.results,"crude_models_ikidsonly_210831.csv")

#results2a = data.frame(results2a)

results2a[which(results2a$p < .05), ]

```

```{r}

results2a = merge(results2a, lipid_paths[,which(names(lipid_paths) != 'lipid')],
                        by.x = 'lipid',
                        by.y = 'log_names',
                        all.x = TRUE)

results2a = merge(results2a, pfas_labels[,c('working_name', 'variable_name', 'full_name')],
                  by.x = 'pfas',
                  by.y = 'working_name',
                  all.x = TRUE)

#write.csv(results2a, "/Users/Himal/Biostatistics PhD/ART Lab/pfas_lipids_results2a_20240318.csv", row.names = FALSE)

```

```{r, fig.height=15, fig.width=15}

matrix.please<-function(x) {
    m<-as.matrix(x[,-1])
    rownames(m)<-x[,1]
    m
}

results2a_beta = spread(results2a[,c('pathway', 'lipid_abbr', 'beta', 'variable_name')], variable_name, beta)
results2a_beta <- arrange(results2a_beta, pathway, lipid_abbr)
results2a_beta = matrix.please(results2a_beta[, which(names(results2a_beta) != 'pathway')])

bgcolors = matrix("white", nrow(results2a_beta), ncol(results2a_beta), dimnames = dimnames(results2a_beta))
bgcolors[1:15,] <- "white"
bgcolors[16:34,] <- "#FFFFE080"
bgcolors[35:45,] <- "#EEFFEE80"
bgcolors[46:50,] <- "#EEEEFF80"

results2a_p = spread(results2a[,c('pathway', 'lipid_abbr', 'p', 'variable_name')], variable_name, p)
results2a_p <- arrange(results2a_p, pathway, lipid_abbr)
results2a_p = matrix.please(results2a_p[,which(names(results2a_p) != 'pathway')])

colnames(results2a_beta) = toupper(colnames(results2a_beta))

corrplot(results2a_beta, tl.col = "black", tl.srt = 45, is.corr = FALSE, bg = bgcolors, cl.pos = "r", cl.ratio = .2, p.mat = results2a_p, sig.level = .05, insig = "pch", pch = 4, pch.col = "black", pch.cex = 2)

```

#### Model Set 2b CIOB Adjusted Pairwise (Age, Education, Pre-preg BMI, Parity, GA Visit)

```{r}

di = df[which(df$cohort == 'ciob'), c(2, 174, 81, 175, 80, 176, 4:53, 54:56, 58, 60:64, 177)]

for (name in names(di[,7:56])) {
  di[,name] = log(di[,name])
  names(di)[names(di) == name] <- paste(name, '_log', sep = '')
  
}

for (name in names(di[,57:65])) {
  di[,name] = log2(di[,name])
  names(di)[names(di) == name] <- paste(name, '_log', sep = '')
  
}

## change the column number ranges below to match the new dataset
## nrow is PFAS
## ncol is lipids
ME.coef1 <- matrix(NA, nrow=ncol(di[,57:65]), ncol=ncol(di[,7:56]))
ME.se1 <- matrix(NA, nrow=ncol(di[,57:65]), ncol=ncol(di[,7:56]))
ME.sdi <- matrix(NA, nrow=ncol(di[,57:65]), ncol=ncol(di[,7:56]))
ME.pval1 <- matrix(NA, nrow=ncol(di[,57:65]), ncol=ncol(di[,7:56]))
ME.cihi1<- matrix(NA, nrow=ncol(di[,57:65]), ncol=ncol(di[,7:56]))
ME.cilo1<- matrix(NA, nrow=ncol(di[,57:65]), ncol=ncol(di[,7:56]))
ME.N<-matrix(NA,nrow=ncol(di[,57:65]), ncol=ncol(di[,7:56]))
ME.E<-matrix(NA,nrow=ncol(di[,57:65]), ncol=ncol(di[,7:56]))
ME.O<-matrix(NA,nrow=ncol(di[,57:65]), ncol=ncol(di[,7:56]))
ME.sigma<-matrix(NA,nrow=ncol(di[,57:65]), ncol=ncol(di[,7:56]))

#change column rows for exposures to reflect your columns for pfas
#change column rows for outcome to reflect the lipids
exposure<-di[,57:65]
outcome<-di[,7:56]

#loop; run this loop for each cohort separately
for(i in 1:nrow(ME.coef1)){
  for(j in 1:ncol(ME.coef1)){
    dat.tmp <- data.frame(
      E = exposure[,i],
      O = outcome[,j],
      echo_flag = as.factor(di$cohort),
      #m_race = as.factor(di$m_race),
      m_age = di$m_age,
      m_educ = di$m_educ,
      prepreg_BMI = di$prepreg_BMI,
      parity_coded = di$parity_coded,
      ga_visit = di$ga_visit,
      exp_name = names(exposure)[i],
      out_name = names(outcome)[j]
    )
    ME.model1 <- lm(O ~ E + m_age + m_educ + prepreg_BMI + parity_coded + ga_visit, data=dat.tmp, na.action = na.omit)
    ME.coef1[i,j] <- summary(ME.model1)$coef[2,1]
    ME.se1[i,j] <- summary(ME.model1)$coef[2,2]
    ME.sdi[i,j] <- summary(ME.model1)$coef[2,2]
    ME.pval1[i,j] <- summary(ME.model1)$coef[2,4]
    ME.cihi1[i,j]<-summary(ME.model1)$coef[2,1]+(1.96*summary(ME.model1)$coef[2,2])
    ME.cilo1[i,j]<-summary(ME.model1)$coef[2,1]-(1.96*summary(ME.model1)$coef[2,2])
    ME.N[i,j]<-nobs(ME.model1)
    ME.E[i,j] <- unique(dat.tmp$exp_name)
    ME.O[i,j] <- unique(dat.tmp$out_name)
    ME.sigma[i,j] <- summary(ME.model1)$sigma
  }
}

n = unlist(data.frame(ME.N))
coef = unlist(data.frame(ME.coef1))
se = unlist(data.frame(ME.se1))
cilo1 = unlist(data.frame(ME.cilo1))
cihi1 = unlist(data.frame(ME.cihi1))
pval1 = unlist(data.frame(ME.pval1))
e = unlist(data.frame(ME.E))
o = unlist(data.frame(ME.O))
sigma = unlist(data.frame(ME.sigma))

results2b = cbind(n, coef, se, cilo1, cihi1, pval1, e, o)
results2b = as.data.frame(results2b)

results2b$n = as.numeric(results2b$n)
results2b$coef = as.numeric(results2b$coef)
results2b$se = as.numeric(results2b$se)
results2b$cilo1 = as.numeric(results2b$cilo1)
results2b$cihi1 = as.numeric(results2b$cihi1)
results2b$pval1 = as.numeric(results2b$pval1)

###########################################

results2b1 = results2b

colnames(results2b1)<-c("N", "beta", "se", "cilo","cihi","p", "pfas", "lipid")

results2b1 = merge(results2b1, lipid_paths[,which(names(lipid_paths) != 'lipid')],
                        by.x = 'lipid',
                        by.y = 'log_names',
                        all.x = TRUE)

results2b1 = merge(results2b1, pfas_labels[,c('working_name', 'variable_name', 'full_name')],
                  by.x = 'pfas',
                  by.y = 'working_name',
                  all.x = TRUE)

###########################################

e_val<-matrix(NA,nrow=nrow(results2b), ncol=1)

for(i in 1:nrow(results2b)){
  e_val[i] = evalue(OLS(results2b[i,]$coef, sd(di[,results2b[i,]$o])), se = results2b[i,]$se, delta = 1)
}

# for(i in 1:nrow(results2b)){
#   e_val[i] = evalue(OLS(results2b[i,]$coef, results2b[i,]$sigma), se = results2b[i,]$se, delta = 1)
# }
  
results2b$e_val = e_val

results2b$coef = (exp(results2b$coef)-1)*100
results2b$cilo1 = (exp(results2b$cilo1)-1)*100
results2b$cihi1 = (exp(results2b$cihi1)-1)*100

colnames(results2b)<-c("N", "beta", "se", "cilo","cihi","p", "pfas", "lipid", "e_val")

results2b = results2b[,c("pfas", "lipid", "N", "beta", "se", "cilo","cihi","p", "e_val")]
####write.csv(all.results,"crude_models_ikidsonly_210831.csv")

#results2b = data.frame(results2b)
results2b$e_val = (exp(results2b$e_val)-1)*100
results2b[which(results2b$p < .05), ]

```

```{r}

results2b = merge(results2b, lipid_paths[,which(names(lipid_paths) != 'lipid')],
                        by.x = 'lipid',
                        by.y = 'log_names',
                        all.x = TRUE)

results2b = merge(results2b, pfas_labels[,c('working_name', 'variable_name', 'full_name')],
                  by.x = 'pfas',
                  by.y = 'working_name',
                  all.x = TRUE)

#write.csv(results2b, "/Users/Himal/Biostatistics PhD/ART Lab/pfas_lipids_results2b_20240318.csv", row.names = FALSE)

```

```{r, fig.height=15, fig.width=15}

matrix.please<-function(x) {
    m<-as.matrix(x[,-1])
    rownames(m)<-x[,1]
    m
}

results2b_beta = spread(results2b[,c('pathway', 'lipid_abbr', 'beta', 'variable_name')], variable_name, beta)
results2b_beta <- arrange(results2b_beta, pathway, lipid_abbr)
results2b_beta = matrix.please(results2b_beta[, which(names(results2b_beta) != 'pathway')])

bgcolors = matrix("white", nrow(results2b_beta), ncol(results2b_beta), dimnames = dimnames(results2b_beta))
bgcolors[1:15,] <- "white"
bgcolors[16:34,] <- "#FFFFE080"
bgcolors[35:45,] <- "#EEFFEE80"
bgcolors[46:50,] <- "#EEEEFF80"

results2b_p = spread(results2b[,c('pathway', 'lipid_abbr', 'p', 'variable_name')], variable_name, p)
results2b_p <- arrange(results2b_p, pathway, lipid_abbr)
results2b_p = matrix.please(results2b_p[,which(names(results2b_p) != 'pathway')])

colnames(results2b_beta) = toupper(colnames(results2b_beta))

corrplot(results2b_beta, tl.col = "black", tl.srt = 45, is.corr = FALSE, bg = bgcolors, cl.pos = "n", cl.ratio = .2, p.mat = results2b_p, sig.level = .05, insig = "pch", pch = 4, pch.col = "black", pch.cex = 2, col.lim = c(-50, 50))

```

#### Model Set 2C CIOB Sensitivity Analysis with Income Adjusted Pairwise (Age, Education, Pre-preg BMI, Parity)

```{r}

# di = df[which(df$cohort == 'ciob'), c(2, 174, 81, 175, 74, 80, 176, 4:53, 54:56, 58, 60:64)]
# 
# for (name in names(di[,8:66])) {
#   di[,name] = log(di[,name])
#   names(di)[names(di) == name] <- paste(name, '_log', sep = '')
#   
# }
# 
# ## change the column number ranges below to match the new dataset
# ## nrow is PFAS
# ## ncol is lipids
# ME.coef1 <- matrix(NA, nrow=ncol(di[,58:66]), ncol=ncol(di[,8:57]))
# ME.se1 <- matrix(NA, nrow=ncol(di[,58:66]), ncol=ncol(di[,8:57]))
# ME.sdi <- matrix(NA, nrow=ncol(di[,58:66]), ncol=ncol(di[,8:57]))
# ME.pval1 <- matrix(NA, nrow=ncol(di[,58:66]), ncol=ncol(di[,8:57]))
# ME.cihi1<- matrix(NA, nrow=ncol(di[,58:66]), ncol=ncol(di[,8:57]))
# ME.cilo1<- matrix(NA, nrow=ncol(di[,58:66]), ncol=ncol(di[,8:57]))
# ME.N<-matrix(NA,nrow=ncol(di[,58:66]), ncol=ncol(di[,8:57]))
# 
# #change column rows for exposures to reflect your columns for pfas
# #change column rows for outcome to reflect the lipids
# exposure<-di[,58:66]
# outcome<-di[,8:57]
# 
# #loop; run this loop for each cohort separately
# for(i in 1:nrow(ME.coef1)){
#   for(j in 1:ncol(ME.coef1)){
#     dat.tmp <- data.frame(
#       E = exposure[,i],
#       O = outcome[,j],
#       echo_flag = as.factor(di$cohort),
#       #m_race = as.factor(di$m_race),
#       m_age = di$m_age,
#       m_educ = di$m_educ,
#       prepreg_BMI = di$prepreg_BMI,
#       parity_coded = di$parity_coded,
#       m_householdincome = di$m_householdincome
#     )
#     ME.model1 <- lm(O ~ E + m_age + m_educ + prepreg_BMI + parity_coded + m_householdincome, data=dat.tmp)
#     ME.coef1[i,j] <- summary(ME.model1)$coef[2,1]
#     ME.se1[i,j] <- summary(ME.model1)$coef[2,2]
#     ME.sdi[i,j] <- summary(ME.model1)$coef[2,2]
#     ME.pval1[i,j] <- summary(ME.model1)$coef[2,4]
#     ME.cihi1[i,j]<-summary(ME.model1)$coef[2,1]+(1.96*summary(ME.model1)$coef[2,2])
#     ME.cilo1[i,j]<-summary(ME.model1)$coef[2,1]-(1.96*summary(ME.model1)$coef[2,2])
#     ME.N[i,j]<-nobs(ME.model1)
#   }
# }
# 
# n = unlist(data.frame(ME.N))
# coef = unlist(data.frame(ME.coef1))
# se = unlist(data.frame(ME.se1))
# cilo1 = unlist(data.frame(ME.cilo1))
# cihi1 = unlist(data.frame(ME.cihi1))
# pval1 = unlist(data.frame(ME.pval1))
# 
# results2c = cbind(n, coef, se, cilo1, cihi1, pval1, e, o)
# results2c = as.data.frame(results2c)
# 
# results2c$coef = ((2^results2c$coef)-1)*100
# results2c$cilo1 = ((2^results2c$cilo1)-1)*100
# results2c$cihi1 = ((2^results2c$cihi1)-1)*100
# 
# pfas_col = c()
# for (pfas in names(exposure)) {
#   pfas_col = append(pfas_col, rep(pfas, ncol(outcome)))
# }
# 
# results2c$pfas = pfas_col
# 
# results2c$lipid = rep(names(outcome), ncol(exposure))
# 
# colnames(results2c)<-c("N", "beta", "se", "cilo","cihi","p", "pfas", "lipid")
# 
# results2c = results2c[,c("pfas", "lipid", "N", "beta", "se", "cilo","cihi","p")]
# ####write.csv(all.results,"crude_models_ikidsonly_210831.csv")
# 
# #results2c = data.frame(results2c)
# 
# results2c[which(results2c$p < .05), ]

```

```{r}

# results2c = merge(results2c, lipid_paths[,which(names(lipid_paths) != 'lipid')],
#                         by.x = 'lipid',
#                         by.y = 'log_names',
#                         all.x = TRUE)
# 
# results2c = merge(results2c, pfas_labels[,c('working_name', 'variable_name', 'full_name')],
#                   by.x = 'pfas',
#                   by.y = 'working_name',
#                   all.x = TRUE)
# 
# ###write.csv(results2c, "/Users/Himal/Biostatistics PhD/ART Lab/pfas_lipids_results2c_20230804.csv", row.names = FALSE)
# 
# ```
# 
# ```{r, fig.height=15, fig.width=15}
# 
# matrix.please<-function(x) {
#     m<-as.matrix(x[,-1])
#     rownames(m)<-x[,1]
#     m
# }
# 
# results2c_beta = spread(results2c[,c('pathway', 'lipid_abbr', 'beta', 'variable_name')], variable_name, beta)
# results2c_beta <- arrange(results2c_beta, pathway, lipid_abbr)
# results2c_beta = matrix.please(results2c_beta[, which(names(results2c_beta) != 'pathway')])
# 
# bgcolors = matrix("white", nrow(results2c_beta), ncol(results2c_beta), dimnames = dimnames(results2c_beta))
# bgcolors[1:15,] <- "white"
# bgcolors[16:34,] <- "#FFFFE080"
# bgcolors[35:45,] <- "#EEFFEE80"
# bgcolors[46:50,] <- "#EEEEFF80"
# 
# results2c_p = spread(results2c[,c('pathway', 'lipid_abbr', 'p', 'variable_name')], variable_name, p)
# results2c_p <- arrange(results2c_p, pathway, lipid_abbr)
# results2c_p = matrix.please(results2c_p[,which(names(results2c_p) != 'pathway')])
# 
# colnames(results2c_beta) = toupper(colnames(results2c_beta))
# 
# corrplot(results2c_beta, tl.col = "black", tl.srt = 45, is.corr = FALSE, bg = bgcolors, cl.pos = "r", cl.ratio = .2, p.mat = results2c_p, sig.level = .05, insig = "pch", pch = 4, pch.col = "black", pch.cex = 2)

```

#### Model Set 2D CiOB Confounders to PFAS and Lipids

```{r}

di = df[which(df$cohort == 'ciob'), c(2, 174, 81, 175, 80, 176, 4:53, 54:56, 58, 60:64, 177)]
di$m_educ = ifelse(is.na(di$m_educ), NA, ifelse(di$m_educ == "< HS", 0, 1))

# for (name in names(di[,6:57])) {
#   di[,name] = log(di[,name])
#   names(di)[names(di) == name] <- paste(name, '_log', sep = '')
#   
# }

for (name in names(di[,7:65])) {
  di[,name] = log(di[,name])
  names(di)[names(di) == name] <- paste(name, '_log', sep = '')
  
}

di = di[,c(3:6,66, 7:65)]

## change the column number ranges below to match the new dataset
## nrow is confounders
## ncol is lipids and pfas
ME.coef1 <- matrix(NA, nrow=ncol(di[,1:5]), ncol=ncol(di[,6:64]))
ME.se1 <- matrix(NA, nrow=ncol(di[,1:5]), ncol=ncol(di[,6:64]))
ME.sdi <- matrix(NA, nrow=ncol(di[,1:5]), ncol=ncol(di[,6:64]))
ME.pval1 <- matrix(NA, nrow=ncol(di[,1:5]), ncol=ncol(di[,6:64]))
ME.cihi1<- matrix(NA, nrow=ncol(di[,1:5]), ncol=ncol(di[,6:64]))
ME.cilo1<- matrix(NA, nrow=ncol(di[,1:5]), ncol=ncol(di[,6:64]))
ME.N<-matrix(NA,nrow=ncol(di[,1:5]), ncol=ncol(di[,6:64]))
ME.E<-matrix(NA,nrow=ncol(di[,1:5]), ncol=ncol(di[,6:64]))
ME.O<-matrix(NA,nrow=ncol(di[,1:5]), ncol=ncol(di[,6:64]))
ME.sigma<-matrix(NA,nrow=ncol(di[,1:5]), ncol=ncol(di[,6:64]))

#change column rows for exposures to reflect your columns for pfas
#change column rows for outcome to reflect the lipids
exposure<-di[,1:5]
outcome<-di[,6:64]

#loop; run this loop for each cohort separately
for(i in 1:nrow(ME.coef1)){
  for(j in 1:ncol(ME.coef1)){
    dat.tmp <- data.frame(
      E = exposure[,i],
      O = outcome[,j],
      exp_name = names(exposure)[i],
      out_name = names(outcome)[j]
    )
    ME.model1 <- lm(O ~ E, data = dat.tmp, na.action = na.omit)
    ME.coef1[i,j] <- summary(ME.model1)$coef[2,1]
    ME.se1[i,j] <- summary(ME.model1)$coef[2,2]
    ME.sdi[i,j] <- summary(ME.model1)$coef[2,2]
    ME.pval1[i,j] <- summary(ME.model1)$coef[2,4]
    ME.cihi1[i,j]<-summary(ME.model1)$coef[2,1]+(1.96*summary(ME.model1)$coef[2,2])
    ME.cilo1[i,j]<-summary(ME.model1)$coef[2,1]-(1.96*summary(ME.model1)$coef[2,2])
    ME.N[i,j]<-nobs(ME.model1)
    ME.E[i,j] <- unique(dat.tmp$exp_name)
    ME.O[i,j] <- unique(dat.tmp$out_name)
    ME.sigma[i,j] <- summary(ME.model1)$sigma
  }
}

n = unlist(data.frame(ME.N))
coef = unlist(data.frame(ME.coef1))
se = unlist(data.frame(ME.se1))
cilo1 = unlist(data.frame(ME.cilo1))
cihi1 = unlist(data.frame(ME.cihi1))
pval1 = unlist(data.frame(ME.pval1))
e = unlist(data.frame(ME.E))
o = unlist(data.frame(ME.O))
sigma = unlist(data.frame(ME.sigma))

results2d = cbind(n, coef, se, cilo1, cihi1, pval1, e, o)
results2d = as.data.frame(results2d)

results2d$n = as.numeric(results2d$n)
results2d$coef = as.numeric(results2d$coef)
results2d$se = as.numeric(results2d$se)
results2d$cilo1 = as.numeric(results2d$cilo1)
results2d$cihi1 = as.numeric(results2d$cihi1)
results2d$pval1 = as.numeric(results2d$pval1)

colnames(results2d)<-c("N", "beta", "se", "cilo","cihi","p", "confounders", "lipids_pfas")

results2d = results2d[,c("confounders", "lipids_pfas", "N", "beta", "se", "cilo","cihi","p")]
####write.csv(all.results,"crude_models_ikidsonly_210831.csv")

#results2d = data.frame(results2d)
results2d[which(results2d$p < .05), ]

```

```{r}

results2d = merge(results2d, mapping,
                        by.x = 'lipids_pfas',
                        by.y = 'log_names',
                        all.x = TRUE)

#write.csv(results2d, "/Users/Himal/Biostatistics PhD/ART Lab/pfas_lipids_results2d_20240318.csv", row.names = FALSE)

```

### ikids

#### Model Set 3A iKids Unadjusted Pairwise

```{r}

di = df[which(df$cohort == 'ikids'), c(2, 4:53, 54, 56 ,58, 60, 62:64)]

for (name in names(di[,2:58])) {
  di[,name] = log(di[,name])
  names(di)[names(di) == name] <- paste(name, '_log', sep = '')
  
}

## change the column number ranges below to match the new dataset
## nrow is PFAS
## ncol is lipids
ME.coef1 <- matrix(NA, nrow=ncol(di[,52:58]), ncol=ncol(di[,2:51]))
ME.se1 <- matrix(NA, nrow=ncol(di[,52:58]), ncol=ncol(di[,2:51]))
ME.sdi <- matrix(NA, nrow=ncol(di[,52:58]), ncol=ncol(di[,2:51]))
ME.pval1 <- matrix(NA, nrow=ncol(di[,52:58]), ncol=ncol(di[,2:51]))
ME.cihi1<- matrix(NA, nrow=ncol(di[,52:58]), ncol=ncol(di[,2:51]))
ME.cilo1<- matrix(NA, nrow=ncol(di[,52:58]), ncol=ncol(di[,2:51]))
ME.N<-matrix(NA,nrow=ncol(di[,52:58]), ncol=ncol(di[,2:51]))
ME.E<-matrix(NA,nrow=ncol(di[,52:58]), ncol=ncol(di[,2:51]))
ME.O<-matrix(NA,nrow=ncol(di[,52:58]), ncol=ncol(di[,2:51]))

#change column rows for exposures to reflect your columns for pfas
#change column rows for outcome to reflect the lipids
exposure<-di[,52:58]
outcome<-di[,2:51]

#loop; run this loop for each cohort separately
#loop; run this loop for each cohort separately
for(i in 1:nrow(ME.coef1)){
  for(j in 1:ncol(ME.coef1)){
    dat.tmp <- data.frame(
      E = exposure[,i],
      O = outcome[,j],
      echo_flag = as.factor(di$cohort),
      exp_name = names(exposure)[i],
      out_name = names(outcome)[j]
    )
    ME.model1 <- lm(O ~ E, data=dat.tmp)
    ME.coef1[i,j] <- summary(ME.model1)$coef[2,1]
    ME.se1[i,j] <- summary(ME.model1)$coef[2,2]
    ME.sdi[i,j] <- summary(ME.model1)$coef[2,2]
    ME.pval1[i,j] <- summary(ME.model1)$coef[2,4]
    ME.cihi1[i,j]<-summary(ME.model1)$coef[2,1]+(1.96*summary(ME.model1)$coef[2,2])
    ME.cilo1[i,j]<-summary(ME.model1)$coef[2,1]-(1.96*summary(ME.model1)$coef[2,2])
    ME.N[i,j]<-nobs(ME.model1)
    ME.E[i,j] <- unique(dat.tmp$exp_name)
    ME.O[i,j] <- unique(dat.tmp$out_name)
  }
}

n = unlist(data.frame(ME.N))
coef = unlist(data.frame(ME.coef1))
se = unlist(data.frame(ME.se1))
cilo1 = unlist(data.frame(ME.cilo1))
cihi1 = unlist(data.frame(ME.cihi1))
pval1 = unlist(data.frame(ME.pval1))
e = unlist(data.frame(ME.E))
o = unlist(data.frame(ME.O))

results3a = cbind(n, coef, se, cilo1, cihi1, pval1, e, o)
results3a = as.data.frame(results3a)

results3a$n = as.numeric(results3a$n)
results3a$coef = as.numeric(results3a$coef)
results3a$se = as.numeric(results3a$se)
results3a$cilo1 = as.numeric(results3a$cilo1)
results3a$cihi1 = as.numeric(results3a$cihi1)
results3a$pval1 = as.numeric(results3a$pval1)

results3a$coef = ((2^results3a$coef)-1)*100
results3a$cilo1 = ((2^results3a$cilo1)-1)*100
results3a$cihi1 = ((2^results3a$cihi1)-1)*100

colnames(results3a)<-c("N", "beta", "se", "cilo","cihi","p", "pfas", "lipid")

results3a = results3a[,c("pfas", "lipid", "N", "beta", "se", "cilo","cihi","p", "pfas", "lipid")]
####write.csv(all.results,"crude_models_ikidsonly_210831.csv")

#results3a = data.frame(results3a)

results3a[which(results3a$p < .05), ]

```

```{r}

results3a = merge(results3a, lipid_paths[,which(names(lipid_paths) != 'lipid')],
                        by.x = 'lipid',
                        by.y = 'log_names',
                        all.x = TRUE)

results3a = merge(results3a, pfas_labels[,c('working_name', 'variable_name', 'full_name')],
                  by.x = 'pfas',
                  by.y = 'working_name',
                  all.x = TRUE)

#write.csv(results3a, "/Users/Himal/Biostatistics PhD/ART Lab/pfas_lipids_results3a_20240318.csv", row.names = FALSE)

```

```{r, fig.height=15, fig.width=15}

matrix.please<-function(x) {
    m<-as.matrix(x[,-1])
    rownames(m)<-x[,1]
    m
}

results3a_beta = spread(results3a[,c('pathway', 'lipid_abbr', 'beta', 'variable_name')], variable_name, beta)
results3a_beta <- arrange(results3a_beta, pathway, lipid_abbr)
results3a_beta = matrix.please(results3a_beta[, which(names(results3a_beta) != 'pathway')])

bgcolors = matrix("white", nrow(results3a_beta), ncol(results3a_beta), dimnames = dimnames(results3a_beta))
bgcolors[1:15,] <- "white"
bgcolors[16:34,] <- "#FFFFE080"
bgcolors[35:45,] <- "#EEFFEE80"
bgcolors[46:50,] <- "#EEEEFF80"

results3a_p = spread(results3a[,c('pathway', 'lipid_abbr', 'p', 'variable_name')], variable_name, p)
results3a_p <- arrange(results3a_p, pathway, lipid_abbr)
results3a_p = matrix.please(results3a_p[,which(names(results3a_p) != 'pathway')])

colnames(results3a_beta) = toupper(colnames(results3a_beta))

corrplot(results3a_beta, tl.col = "black", tl.srt = 45, is.corr = FALSE, bg = bgcolors, cl.pos = "r", cl.ratio = .4, p.mat = results3a_p, sig.level = .05, insig = "pch", pch = 4, pch.col = "black", pch.cex = 2)

```

#### Model Set 3B iKids Adjusted Pairwise (Age, Education, Pre-preg BMI, Parity, Gestational Age at Visit)

```{r}

di = df[which(df$cohort == 'ikids'), c(2, 174, 81, 175, 80, 176, 4:53, 54, 56 ,58, 60, 62:64, 177)]

for (name in names(di[,7:56])) {
  di[,name] = log(di[,name])
  names(di)[names(di) == name] <- paste(name, '_log', sep = '')
  
}

for (name in names(di[,57:63])) {
  di[,name] = log2(di[,name])
  names(di)[names(di) == name] <- paste(name, '_log', sep = '')
  
}

## change the column number ranges below to match the new dataset
## nrow is PFAS
## ncol is lipids
ME.coef1 <- matrix(NA, nrow=ncol(di[,57:63]), ncol=ncol(di[,7:56]))
ME.se1 <- matrix(NA, nrow=ncol(di[,57:63]), ncol=ncol(di[,7:56]))
ME.sdi <- matrix(NA, nrow=ncol(di[,57:63]), ncol=ncol(di[,7:56]))
ME.pval1 <- matrix(NA, nrow=ncol(di[,57:63]), ncol=ncol(di[,7:56]))
ME.cihi1<- matrix(NA, nrow=ncol(di[,57:63]), ncol=ncol(di[,7:56]))
ME.cilo1<- matrix(NA, nrow=ncol(di[,57:63]), ncol=ncol(di[,7:56]))
ME.N<-matrix(NA,nrow=ncol(di[,57:63]), ncol=ncol(di[,7:56]))
ME.E<-matrix(NA,nrow=ncol(di[,57:63]), ncol=ncol(di[,7:56]))
ME.O<-matrix(NA,nrow=ncol(di[,57:63]), ncol=ncol(di[,7:56]))
ME.sigma<-matrix(NA,nrow=ncol(di[,57:63]), ncol=ncol(di[,7:56]))

#change column rows for exposures to reflect your columns for pfas
#change column rows for outcome to reflect the lipids
exposure<-di[,57:63]
outcome<-di[,7:56]

#loop; run this loop for each cohort separately
for(i in 1:nrow(ME.coef1)){
  for(j in 1:ncol(ME.coef1)){
    dat.tmp <- data.frame(
      E = exposure[,i],
      O = outcome[,j],
      #m_race = as.factor(di$m_race),
      m_age = di$m_age,
      m_educ = di$m_educ,
      prepreg_BMI = di$prepreg_BMI,
      parity_coded = di$parity_coded,
      ga_visit = di$ga_visit,
      exp_name = names(exposure)[i],
      out_name = names(outcome)[j]
    )
    ME.model1 <- lm(O ~ E + m_age + m_educ + prepreg_BMI + parity_coded + ga_visit, data=dat.tmp, na.action = na.omit)
    ME.coef1[i,j] <- summary(ME.model1)$coef[2,1]
    ME.se1[i,j] <- summary(ME.model1)$coef[2,2]
    ME.sdi[i,j] <- summary(ME.model1)$coef[2,2]
    ME.pval1[i,j] <- summary(ME.model1)$coef[2,4]
    ME.cihi1[i,j]<-summary(ME.model1)$coef[2,1]+(1.96*summary(ME.model1)$coef[2,2])
    ME.cilo1[i,j]<-summary(ME.model1)$coef[2,1]-(1.96*summary(ME.model1)$coef[2,2])
    ME.N[i,j]<-nobs(ME.model1)
    ME.E[i,j] <- unique(dat.tmp$exp_name)
    ME.O[i,j] <- unique(dat.tmp$out_name)
    ME.sigma[i,j] <- unique(dat.tmp$out_name)
  }
}

n = unlist(data.frame(ME.N))
coef = unlist(data.frame(ME.coef1))
se = unlist(data.frame(ME.se1))
cilo1 = unlist(data.frame(ME.cilo1))
cihi1 = unlist(data.frame(ME.cihi1))
pval1 = unlist(data.frame(ME.pval1))
e = unlist(data.frame(ME.E))
o = unlist(data.frame(ME.O))
sigma = unlist(data.frame(ME.sigma))

results3b = cbind(n, coef, se, cilo1, cihi1, pval1, e, o)
results3b = as.data.frame(results3b)

results3b$n = as.numeric(results3b$n)
results3b$coef = as.numeric(results3b$coef)
results3b$se = as.numeric(results3b$se)
results3b$cilo1 = as.numeric(results3b$cilo1)
results3b$cihi1 = as.numeric(results3b$cihi1)
results3b$pval1 = as.numeric(results3b$pval1)

###########################################

results3b1 = results3b

colnames(results3b1)<-c("N", "beta", "se", "cilo","cihi","p", "pfas", "lipid")

results3b1 = results3b1[,c("pfas", "lipid", "N", "beta", "se", "cilo","cihi","p")]

results3b1 = merge(results3b1, lipid_paths[,which(names(lipid_paths) != 'lipid')],
                        by.x = 'lipid',
                        by.y = 'log_names',
                        all.x = TRUE)

results3b1 = merge(results3b1, pfas_labels[,c('working_name', 'variable_name', 'full_name')],
                  by.x = 'pfas',
                  by.y = 'working_name',
                  all.x = TRUE)

###########################################

e_val<-matrix(NA,nrow=nrow(results3b), ncol=1)

for(i in 1:nrow(results3b)){
  e_val[i] = evalue(OLS(results3b[i,]$coef, sd(di[,results3b[i,]$o])), se = results3b[i,]$se, delta = 1)
}

# for(i in 1:nrow(results3b)){
#   e_val[i] = evalue(OLS(results3b[i,]$coef, results3b[i,]$sigma), se = results3b[i,]$se, delta = 1)
# }
  
results3b$e_val = e_val

results3b$coef = (exp(results3b$coef)-1)*100
results3b$cilo1 = (exp(results3b$cilo1)-1)*100
results3b$cihi1 = (exp(results3b$cihi1)-1)*100

colnames(results3b)<-c("N", "beta", "se", "cilo","cihi","p", "pfas", "lipid", "e_val")

results3b = results3b[,c("pfas", "lipid", "N", "beta", "se", "cilo","cihi","p", "e_val")]
####write.csv(all.results,"crude_models_ikidsonly_210831.csv")

#results3b = data.frame(results3b)
results3b$e_val = (exp(results3b$e_val)-1)*100
results3b[which(results3b$p < .05), ]

```

```{r}

results3b = merge(results3b, lipid_paths[,which(names(lipid_paths) != 'lipid')],
                        by.x = 'lipid',
                        by.y = 'log_names',
                        all.x = TRUE)

results3b = merge(results3b, pfas_labels[,c('working_name', 'variable_name', 'full_name')],
                  by.x = 'pfas',
                  by.y = 'working_name',
                  all.x = TRUE)

#write.csv(results3b, "/Users/Himal/Biostatistics PhD/ART Lab/pfas_lipids_results3b_20240318.csv", row.names = FALSE)

```

```{r, fig.height=15, fig.width=15}

matrix.please<-function(x) {
    m<-as.matrix(x[,-1])
    rownames(m)<-x[,1]
    m
}

results3b_beta = spread(results3b[,c('pathway', 'lipid_abbr', 'beta', 'variable_name')], variable_name, beta)
results3b_beta <- arrange(results3b_beta, pathway, lipid_abbr)
results3b_beta = matrix.please(results3b_beta[, which(names(results3b_beta) != 'pathway')])

bgcolors = matrix("white", nrow(results3b_beta), ncol(results3b_beta), dimnames = dimnames(results3b_beta))
bgcolors[1:15,] <- "white"
bgcolors[16:34,] <- "#FFFFE080"
bgcolors[35:45,] <- "#EEFFEE80"
bgcolors[46:50,] <- "#EEEEFF80"

results3b_p = spread(results3b[,c('pathway', 'lipid_abbr', 'p', 'variable_name')], variable_name, p)
results3b_p <- arrange(results3b_p, pathway, lipid_abbr)
results3b_p = matrix.please(results3b_p[,which(names(results3b_p) != 'pathway')])

colnames(results3b_beta) = toupper(colnames(results3b_beta))

corrplot(results3b_beta, tl.col = "black", tl.srt = 45, is.corr = FALSE, bg = bgcolors, cl.pos = "n", cl.ratio = .4, p.mat = results3b_p, sig.level = .05, insig = "pch", pch = 4, pch.col = "black", pch.cex = 2, col.lim = c(-50, 50))

```

#### Model Set 3c iKids Unadjusted Pairwise (Age, Education, Pre-preg BMI, Parity, Gestational Age at Visit)

```{r}

# di = df[which(df$cohort == 'ikids'), c(2, 174, 81, 175, 74, 80, 176, 4:53, 54, 56 ,58, 60, 62:64, 177)]
# 
# for (name in names(di[,8:64])) {
#   di[,name] = log(di[,name])
#   names(di)[names(di) == name] <- paste(name, '_log', sep = '')
#   
# }
# 
# ## change the column number ranges below to match the new dataset
# ## nrow is PFAS
# ## ncol is lipids
# ME.coef1 <- matrix(NA, nrow=ncol(di[,58:64]), ncol=ncol(di[,8:57]))
# ME.se1 <- matrix(NA, nrow=ncol(di[,58:64]), ncol=ncol(di[,8:57]))
# ME.sdi <- matrix(NA, nrow=ncol(di[,58:64]), ncol=ncol(di[,8:57]))
# ME.pval1 <- matrix(NA, nrow=ncol(di[,58:64]), ncol=ncol(di[,8:57]))
# ME.cihi1<- matrix(NA, nrow=ncol(di[,58:64]), ncol=ncol(di[,8:57]))
# ME.cilo1<- matrix(NA, nrow=ncol(di[,58:64]), ncol=ncol(di[,8:57]))
# ME.N<-matrix(NA,nrow=ncol(di[,58:64]), ncol=ncol(di[,8:57]))
# 
# #change column rows for exposures to reflect your columns for pfas
# #change column rows for outcome to reflect the lipids
# exposure<-di[,58:64]
# outcome<-di[,8:57]
# 
# #loop; run this loop for each cohort separately
# for(i in 1:nrow(ME.coef1)){
#   for(j in 1:ncol(ME.coef1)){
#     dat.tmp <- data.frame(
#       E = exposure[,i],
#       O = outcome[,j],
#       #m_race = as.factor(di$m_race),
#       m_age = di$m_age,
#       m_educ = di$m_educ,
#       prepreg_BMI = di$prepreg_BMI,
#       parity_coded = di$parity_coded,
#       m_householdincome = di$m_householdincome,
#       ga_visit = di$ga_visit
#     )
#     ME.model1 <- lm(O ~ E + m_age + m_educ + prepreg_BMI + parity_coded + m_householdincome + ga_visit, data=dat.tmp)
#     ME.coef1[i,j] <- summary(ME.model1)$coef[2,1]
#     ME.se1[i,j] <- summary(ME.model1)$coef[2,2]
#     ME.sdi[i,j] <- summary(ME.model1)$coef[2,2]
#     ME.pval1[i,j] <- summary(ME.model1)$coef[2,4]
#     ME.cihi1[i,j]<-summary(ME.model1)$coef[2,1]+(1.96*summary(ME.model1)$coef[2,2])
#     ME.cilo1[i,j]<-summary(ME.model1)$coef[2,1]-(1.96*summary(ME.model1)$coef[2,2])
#     ME.N[i,j]<-nobs(ME.model1)
#   }
# }
# 
# n = unlist(data.frame(ME.N))
# coef = unlist(data.frame(ME.coef1))
# se = unlist(data.frame(ME.se1))
# cilo1 = unlist(data.frame(ME.cilo1))
# cihi1 = unlist(data.frame(ME.cihi1))
# pval1 = unlist(data.frame(ME.pval1))
# 
# results3c = cbind(n, coef, se, cilo1, cihi1, pval1, e, o)
# results3c = as.data.frame(results3c)
# 
# results3c$coef = ((2^results3c$coef)-1)*100
# results3c$cilo1 = ((2^results3c$cilo1)-1)*100
# results3c$cihi1 = ((2^results3c$cihi1)-1)*100
# 
# pfas_col = c()
# for (pfas in names(exposure)) {
#   pfas_col = append(pfas_col, rep(pfas, ncol(outcome)))
# }
# 
# results3c$pfas = pfas_col
# 
# results3c$lipid = rep(names(outcome), ncol(exposure))
# 
# colnames(results3c)<-c("N", "beta", "se", "cilo","cihi","p", "pfas", "lipid")
# 
# results3c = results3c[,c("pfas", "lipid", "N", "beta", "se", "cilo","cihi","p")]
# ####write.csv(all.results,"crude_models_ikidsonly_210831.csv")
# 
# #results3c = data.frame(results3c)
# 
# results3c[which(results3c$p < .05), ]

```

```{r}

# results3c = merge(results3c, lipid_paths[,which(names(lipid_paths) != 'lipid')],
#                         by.x = 'lipid',
#                         by.y = 'log_names',
#                         all.x = TRUE)
# 
# results3c = merge(results3c, pfas_labels[,c('working_name', 'variable_name', 'full_name')],
#                   by.x = 'pfas',
#                   by.y = 'working_name',
#                   all.x = TRUE)
# 
# ###write.csv(results3c, "/Users/Himal/Biostatistics PhD/ART Lab/pfas_lipids_results3c_20230804.csv", row.names = FALSE)
# 
# ```
# 
# ```{r, fig.height=15, fig.width=15}
# 
# matrix.please<-function(x) {
#     m<-as.matrix(x[,-1])
#     rownames(m)<-x[,1]
#     m
# }
# 
# results3c_beta = spread(results3c[,c('pathway', 'lipid_abbr', 'beta', 'variable_name')], variable_name, beta)
# results3c_beta <- arrange(results3c_beta, pathway, lipid_abbr)
# results3c_beta = matrix.please(results3c_beta[, which(names(results3c_beta) != 'pathway')])
# 
# bgcolors = matrix("white", nrow(results3c_beta), ncol(results3c_beta), dimnames = dimnames(results3c_beta))
# bgcolors[1:15,] <- "white"
# bgcolors[16:34,] <- "#FFFFE080"
# bgcolors[35:45,] <- "#EEFFEE80"
# bgcolors[46:50,] <- "#EEEEFF80"
# 
# results3c_p = spread(results3c[,c('pathway', 'lipid_abbr', 'p', 'variable_name')], variable_name, p)
# results3c_p <- arrange(results3c_p, pathway, lipid_abbr)
# results3c_p = matrix.please(results3c_p[,which(names(results3c_p) != 'pathway')])
# 
# colnames(results3c_beta) = toupper(colnames(results3c_beta))
# 
# corrplot(results3c_beta, tl.col = "black", tl.srt = 45, is.corr = FALSE, bg = bgcolors, cl.pos = "r", cl.ratio = .4, p.mat = results3c_p, sig.level = .05, insig = "pch", pch = 4, pch.col = "black", pch.cex = 2)

```

#### Model Set 3D iKids Confounders to PFAS and Lipids

```{r}

di = df[which(df$cohort == 'ikids'), c(2, 174, 81, 175, 80, 176, 4:53, 54:56, 58, 60:64, 177)]
di$m_educ = ifelse(is.na(di$m_educ), NA, ifelse(di$m_educ == "< HS", 0, 1))

# for (name in names(di[,6:57])) {
#   di[,name] = log(di[,name])
#   names(di)[names(di) == name] <- paste(name, '_log', sep = '')
#   
# }

for (name in names(di[,7:65])) {
  di[,name] = log(di[,name])
  names(di)[names(di) == name] <- paste(name, '_log', sep = '')
  
}

di = di[,c(3:6,66, 7:65)]

## change the column number ranges below to match the new dataset
## nrow is confounders
## ncol is lipids and pfas
ME.coef1 <- matrix(NA, nrow=ncol(di[,1:5]), ncol=ncol(di[,6:64]))
ME.se1 <- matrix(NA, nrow=ncol(di[,1:5]), ncol=ncol(di[,6:64]))
ME.sdi <- matrix(NA, nrow=ncol(di[,1:5]), ncol=ncol(di[,6:64]))
ME.pval1 <- matrix(NA, nrow=ncol(di[,1:5]), ncol=ncol(di[,6:64]))
ME.cihi1<- matrix(NA, nrow=ncol(di[,1:5]), ncol=ncol(di[,6:64]))
ME.cilo1<- matrix(NA, nrow=ncol(di[,1:5]), ncol=ncol(di[,6:64]))
ME.N<-matrix(NA,nrow=ncol(di[,1:5]), ncol=ncol(di[,6:64]))
ME.E<-matrix(NA,nrow=ncol(di[,1:5]), ncol=ncol(di[,6:64]))
ME.O<-matrix(NA,nrow=ncol(di[,1:5]), ncol=ncol(di[,6:64]))
ME.sigma<-matrix(NA,nrow=ncol(di[,1:5]), ncol=ncol(di[,6:64]))

#change column rows for exposures to reflect your columns for pfas
#change column rows for outcome to reflect the lipids
exposure<-di[,1:5]
outcome<-di[,6:64]

#loop; run this loop for each cohort separately
for(i in 1:nrow(ME.coef1)){
  for(j in 1:ncol(ME.coef1)){
    dat.tmp <- data.frame(
      E = exposure[,i],
      O = outcome[,j],
      exp_name = names(exposure)[i],
      out_name = names(outcome)[j]
    )
    ME.model1 <- lm(O ~ E, data = dat.tmp, na.action = na.omit)
    ME.coef1[i,j] <- summary(ME.model1)$coef[2,1]
    ME.se1[i,j] <- summary(ME.model1)$coef[2,2]
    ME.sdi[i,j] <- summary(ME.model1)$coef[2,2]
    ME.pval1[i,j] <- summary(ME.model1)$coef[2,4]
    ME.cihi1[i,j]<-summary(ME.model1)$coef[2,1]+(1.96*summary(ME.model1)$coef[2,2])
    ME.cilo1[i,j]<-summary(ME.model1)$coef[2,1]-(1.96*summary(ME.model1)$coef[2,2])
    ME.N[i,j]<-nobs(ME.model1)
    ME.E[i,j] <- unique(dat.tmp$exp_name)
    ME.O[i,j] <- unique(dat.tmp$out_name)
    ME.sigma[i,j] <- summary(ME.model1)$sigma
  }
}

n = unlist(data.frame(ME.N))
coef = unlist(data.frame(ME.coef1))
se = unlist(data.frame(ME.se1))
cilo1 = unlist(data.frame(ME.cilo1))
cihi1 = unlist(data.frame(ME.cihi1))
pval1 = unlist(data.frame(ME.pval1))
e = unlist(data.frame(ME.E))
o = unlist(data.frame(ME.O))

results3d = cbind(n, coef, se, cilo1, cihi1, pval1, e, o)
results3d = as.data.frame(results3d)

results3d$n = as.numeric(results3d$n)
results3d$coef = as.numeric(results3d$coef)
results3d$se = as.numeric(results3d$se)
results3d$cilo1 = as.numeric(results3d$cilo1)
results3d$cihi1 = as.numeric(results3d$cihi1)
results3d$pval1 = as.numeric(results3d$pval1)

colnames(results3d)<-c("N", "beta", "se", "cilo","cihi","p", "confounders", "lipids_pfas")

results3d = results3d[,c("confounders", "lipids_pfas", "N", "beta", "se", "cilo","cihi","p")]
####write.csv(all.results,"crude_models_ikidsonly_210831.csv")

#results3d = data.frame(results3d)
results3d[which(results3d$p < .05), ]

```

```{r}

results3d = merge(results3d, mapping,
                        by.x = 'lipids_pfas',
                        by.y = 'log_names',
                        all.x = TRUE)

#write.csv(results3d, "/Users/Himal/Biostatistics PhD/ART Lab/pfas_lipids_results3d_20240318.csv", row.names = FALSE)

```

### Joint Analysis All 3 Cohorts (Random Intercept)

#### Model Set 4A Multi-Level All Cohorts Unadjusted Pairwise

```{r}

di = df[, c(2,4:53,54, 64)]

for (name in names(di[,2:53])) {
  di[,name] = log(di[,name])
  names(di)[names(di) == name] <- paste(name, '_log', sep = '')
  
}

## change the column number ranges below to match the new dataset
## nrow is PFAS
## ncol is lipids
ME.coef1 <- matrix(NA, nrow=ncol(di[,52:53]), ncol=ncol(di[,2:51]))
ME.se1 <- matrix(NA, nrow=ncol(di[,52:53]), ncol=ncol(di[,2:51]))
ME.sdi <- matrix(NA, nrow=ncol(di[,52:53]), ncol=ncol(di[,2:51]))
ME.pval1 <- matrix(NA, nrow=ncol(di[,52:53]), ncol=ncol(di[,2:51]))
ME.cihi1<- matrix(NA, nrow=ncol(di[,52:53]), ncol=ncol(di[,2:51]))
ME.cilo1<- matrix(NA, nrow=ncol(di[,52:53]), ncol=ncol(di[,2:51]))
ME.N<-matrix(NA,nrow=ncol(di[,52:53]), ncol=ncol(di[,2:51]))
ME.E<-matrix(NA,nrow=ncol(di[,52:53]), ncol=ncol(di[,2:51]))
ME.O<-matrix(NA,nrow=ncol(di[,52:53]), ncol=ncol(di[,2:51]))

#change column rows for exposures to reflect your columns for pfas
#change column rows for outcome to reflect the lipids
exposure<-di[,52:53]
outcome<-di[,2:51]
cohort<-di[,1]

#loop; run this loop for each cohort separately
for(i in 1:nrow(ME.coef1)){
  for(j in 1:ncol(ME.coef1)){
    dat.tmp <- data.frame(
      E = exposure[,i],
      O = outcome[,j],
      echo_flag = as.factor(di$cohort),
      exp_name = names(exposure)[i],
      out_name = names(outcome)[j]
    )
    ME.model1 <- lme(O ~ E, random = ~1 | echo_flag, data = dat.tmp, na.action = na.omit)
    ME.coef1[i,j] <- summary(ME.model1)$tTable[2,1]
    ME.se1[i,j] <- summary(ME.model1)$tTable[2,2]
    ME.sdi[i,j] <- summary(ME.model1)$tTable[2,2]
    ME.cihi1[i,j]<-summary(ME.model1)$tTable[2,1]+(1.96*summary(ME.model1)$tTable[2,2])
    ME.cilo1[i,j]<-summary(ME.model1)$tTable[2,1]-(1.96*summary(ME.model1)$tTable[2,2])
    ME.pval1[i,j] <- summary(ME.model1)$tTable[2,5]
    ME.N[i,j]<-nobs(ME.model1)
    ME.E[i,j] <- unique(dat.tmp$exp_name)
    ME.O[i,j] <- unique(dat.tmp$out_name)
  }
}

n = unlist(data.frame(ME.N))
coef = unlist(data.frame(ME.coef1))
se = unlist(data.frame(ME.se1))
cilo1 = unlist(data.frame(ME.cilo1))
cihi1 = unlist(data.frame(ME.cihi1))
pval1 = unlist(data.frame(ME.pval1))
e = unlist(data.frame(ME.E))
o = unlist(data.frame(ME.O))

results4a = cbind(n, coef, se, cilo1, cihi1, pval1, e, o)
results4a = as.data.frame(results4a)

results4a$n = as.numeric(results4a$n)
results4a$coef = as.numeric(results4a$coef)
results4a$se = as.numeric(results4a$se)
results4a$cilo1 = as.numeric(results4a$cilo1)
results4a$cihi1 = as.numeric(results4a$cihi1)
results4a$pval1 = as.numeric(results4a$pval1)

results4a$coef = ((2^results4a$coef)-1)*100
results4a$cilo1 = ((2^results4a$cilo1)-1)*100
results4a$cihi1 = ((2^results4a$cihi1)-1)*100

colnames(results4a)<-c("N", "beta", "se", "cilo","cihi","p", "pfas", "lipid")

results4a = results4a[,c("pfas", "lipid", "N", "beta", "se", "cilo","cihi","p")]
####write.csv(all.results,"crude_models_mixed_unadjonly_210831.csv")

results4a[which(results4a$p < .05), ]

```

```{r}

results4a = merge(results4a, lipid_paths[,which(names(lipid_paths) != 'lipid')],
                        by.x = 'lipid',
                        by.y = 'log_names',
                        all.x = TRUE)

results4a = merge(results4a, pfas_labels[,c('working_name', 'variable_name', 'full_name')],
                  by.x = 'pfas',
                  by.y = 'working_name',
                  all.x = TRUE)

#results4a$q = qvalue(results4a$p)$qvalue

##write.csv(results4a, "/Users/Himal/Biostatistics PhD/ART Lab/pfas_lipids_results4a_20240318.csv", row.names = FALSE)

```

```{r, fig.height=15, fig.width=15}

matrix.please<-function(x) {
    m<-as.matrix(x[,-1])
    rownames(m)<-x[,1]
    m
}

results4a_beta = spread(results4a[,c('pathway', 'lipid_abbr', 'beta', 'variable_name')], variable_name, beta)
results4a_beta <- arrange(results4a_beta, pathway, lipid_abbr)
results4a_beta = matrix.please(results4a_beta[, which(names(results4a_beta) != 'pathway')])

bgcolors = matrix("white", nrow(results4a_beta), ncol(results4a_beta), dimnames = dimnames(results4a_beta))
bgcolors[1:15,] <- "white"
bgcolors[16:34,] <- "#FFFFE080"
bgcolors[35:45,] <- "#EEFFEE80"
bgcolors[46:50,] <- "#EEEEFF80"

results4a_p = spread(results4a[,c('pathway', 'lipid_abbr', 'p', 'variable_name')], variable_name, p)
results4a_p <- arrange(results4a_p, pathway, lipid_abbr)
results4a_p = matrix.please(results4a_p[,which(names(results4a_p) != 'pathway')])

colnames(results4a_beta) = toupper(colnames(results4a_beta))

corrplot(results4a_beta, tl.col = "black", tl.srt = 45, is.corr = FALSE, bg = bgcolors, cl.pos = "r", cl.ratio = 2, p.mat = results4a_p, sig.level = .05, insig = "pch", pch = 4, pch.col = "black", pch.cex = 2)

```

#### Model Set 4b Multi-Level All Cohorts Adjusted Pairwise (Age, Education, Pre-preg BMI, Parity, Gest Age)

```{r}

di = df[, c(2, 174, 81, 175, 80, 176,4:53,54, 64, 177)]

for (name in names(di[,7:56])) {
  di[,name] = log(di[,name])
  names(di)[names(di) == name] <- paste(name, '_log', sep = '')
  
}

for (name in names(di[,57:58])) {
  di[,name] = log2(di[,name])
  names(di)[names(di) == name] <- paste(name, '_log', sep = '')
  
}
## change the column number ranges below to match the new dataset
## nrow is PFAS
## ncol is lipids
ME.coef1 <- matrix(NA, nrow=ncol(di[,57:58]), ncol=ncol(di[,7:56]))
ME.se1 <- matrix(NA, nrow=ncol(di[,57:58]), ncol=ncol(di[,7:56]))
ME.sdi <- matrix(NA, nrow=ncol(di[,57:58]), ncol=ncol(di[,7:56]))
ME.pval1 <- matrix(NA, nrow=ncol(di[,57:58]), ncol=ncol(di[,7:56]))
ME.cihi1<- matrix(NA, nrow=ncol(di[,57:58]), ncol=ncol(di[,7:56]))
ME.cilo1<- matrix(NA, nrow=ncol(di[,57:58]), ncol=ncol(di[,7:56]))
ME.N<-matrix(NA,nrow=ncol(di[,57:58]), ncol=ncol(di[,7:56]))
ME.E<-matrix(NA,nrow=ncol(di[,57:58]), ncol=ncol(di[,7:56]))
ME.O<-matrix(NA,nrow=ncol(di[,57:58]), ncol=ncol(di[,7:56]))


#change column rows for exposures to reflect your columns for pfas
#change column rows for outcome to reflect the lipids
exposure<-di[,57:58]
outcome<-di[,7:56]

#loop; run this loop for each cohort separately
for(i in 1:nrow(ME.coef1)){
  for(j in 1:ncol(ME.coef1)){
    dat.tmp <- data.frame(
      E = exposure[,i],
      O = outcome[,j],
      echo_flag = as.factor(di$cohort),
      #m_race = as.factor(di$m_race),
      m_age = di$m_age,
      m_educ = di$m_educ,
      prepreg_BMI = di$prepreg_BMI,
      parity_coded = di$parity_coded,
      ga_visit = di$ga_visit,
      exp_name = names(exposure)[i],
      out_name = names(outcome)[j]
    )
    ME.model1 <- lme(O ~ E + m_age + m_educ + prepreg_BMI + parity_coded + ga_visit, random = ~1 | echo_flag, data = dat.tmp, na.action = na.omit)
    ME.coef1[i,j] <- summary(ME.model1)$tTable[2,1]
    ME.se1[i,j] <- summary(ME.model1)$tTable[2,2]
    ME.sdi[i,j] <- summary(ME.model1)$tTable[2,2]
    ME.cihi1[i,j]<-summary(ME.model1)$tTable[2,1]+(1.96*summary(ME.model1)$tTable[2,2])
    ME.cilo1[i,j]<-summary(ME.model1)$tTable[2,1]-(1.96*summary(ME.model1)$tTable[2,2])
    ME.pval1[i,j] <- summary(ME.model1)$tTable[2,5]
    ME.N[i,j]<-nobs(ME.model1)
    ME.E[i,j] <- unique(dat.tmp$exp_name)
    ME.O[i,j] <- unique(dat.tmp$out_name)
  }
}

n = unlist(data.frame(ME.N))
coef = unlist(data.frame(ME.coef1))
se = unlist(data.frame(ME.se1))
cilo1 = unlist(data.frame(ME.cilo1))
cihi1 = unlist(data.frame(ME.cihi1))
pval1 = unlist(data.frame(ME.pval1))
e = unlist(data.frame(ME.E))
o = unlist(data.frame(ME.O))

results4b = cbind(n, coef, se, cilo1, cihi1, pval1, e, o)
results4b = as.data.frame(results4b)

results4b$n = as.numeric(results4b$n)
results4b$coef = as.numeric(results4b$coef)
results4b$se = as.numeric(results4b$se)
results4b$cilo1 = as.numeric(results4b$cilo1)
results4b$cihi1 = as.numeric(results4b$cihi1)
results4b$pval1 = as.numeric(results4b$pval1)

e_val<-matrix(NA,nrow=nrow(results4b), ncol=1)

for(i in 1:nrow(results4b)){
  e_val[i] = evalue(OLS(results4b[i,]$coef, sd(di[,results4b[i,]$o])), se = results4b[i,]$se, delta = 1)
}

# for(i in 1:nrow(results4b)){
#   e_val[i] = evalue(OLS(results4b[i,]$coef, results4b[i,]$sigma), se = results4b[i,]$se, delta = 1)
# }
  
results4b$e_val = e_val

results4b$coef = (exp(results4b$coef)-1)*100
results4b$cilo1 = (exp(results4b$cilo1)-1)*100
results4b$cihi1 = (exp(results4b$cihi1)-1)*100

colnames(results4b)<-c("N", "beta", "se", "cilo","cihi","p", "pfas", "lipid", "e_val")

results4b = results4b[,c("pfas", "lipid", "N", "beta", "se", "cilo","cihi","p", "e_val")]
####write.csv(all.results,"crude_models_ikidsonly_210831.csv")

#results4b = data.frame(results4b)
results4b$e_val = (exp(results4b$e_val)-1)*100
results4b[which(results4b$p < .05), ]

```

```{r}

results4b = merge(results4b, lipid_paths[,which(names(lipid_paths) != 'lipid')],
                        by.x = 'lipid',
                        by.y = 'log_names',
                        all.x = TRUE)

results4b = merge(results4b, pfas_labels[,c('working_name', 'variable_name', 'full_name')],
                  by.x = 'pfas',
                  by.y = 'working_name',
                  all.x = TRUE)

results4b$q = qvalue(results4b$p)$qvalue

#write.csv(results4b, "/Users/Himal/Biostatistics PhD/ART Lab/pfas_lipids_results4b_20240318.csv", row.names = FALSE)

```

```{r, fig.height=15, fig.width=15}

matrix.please<-function(x) {
    m<-as.matrix(x[,-1])
    rownames(m)<-x[,1]
    m
}

results4b_beta = spread(results4b[,c('pathway', 'lipid_abbr', 'beta', 'variable_name')], variable_name, beta)
results4b_beta <- arrange(results4b_beta, pathway, lipid_abbr)
results4b_beta = matrix.please(results4b_beta[, which(names(results4b_beta) != 'pathway')])

bgcolors = matrix("white", nrow(results4b_beta), ncol(results4b_beta), dimnames = dimnames(results4b_beta))
bgcolors[1:15,] <- "white"
bgcolors[16:34,] <- "#FFFFE080"
bgcolors[35:45,] <- "#EEFFEE80"
bgcolors[46:50,] <- "#EEEEFF80"

results4b_p = spread(results4b[,c('pathway', 'lipid_abbr', 'p', 'variable_name')], variable_name, p)
results4b_p <- arrange(results4b_p, pathway, lipid_abbr)
results4b_p = matrix.please(results4b_p[,which(names(results4b_p) != 'pathway')])

colnames(results4b_beta) = toupper(colnames(results4b_beta))

corrplot(results4b_beta, tl.col = "black", tl.srt = 45, is.corr = FALSE, bg = bgcolors, cl.pos = "n", cl.ratio = 2, p.mat = results4b_p, sig.level = .05, insig = "pch", pch = 4, pch.col = "black", pch.cex = 2, col.lim = c(-10, 25))
segments(.5, 35.5, 2.5, 35.5, lwd = 2)
segments(.5, 16.5, 2.5, 16.5, lwd = 2)
segments(.5, 5.5, 2.5, 5.5, lwd = 2)

```

#### Model Set 4d CiOB Confounders to PFAS and Lipids

```{r}

di = df[, c(2, 174, 81, 175, 80, 176,4:53,54, 64, 177)]
di$m_educ = ifelse(is.na(di$m_educ), NA, ifelse(di$m_educ == "< HS", 0, 1))

# for (name in names(di[,6:57])) {
#   di[,name] = log(di[,name])
#   names(di)[names(di) == name] <- paste(name, '_log', sep = '')
#   
# }

for (name in names(di[,7:58])) {
  di[,name] = log(di[,name])
  names(di)[names(di) == name] <- paste(name, '_log', sep = '')
  
}

di = di[,c(3:6,59, 7:58)]

## change the column number ranges below to match the new dataset
## nrow is confounders
## ncol is lipids and pfas
ME.coef1 <- matrix(NA, nrow=ncol(di[,1:5]), ncol=ncol(di[,6:57]))
ME.se1 <- matrix(NA, nrow=ncol(di[,1:5]), ncol=ncol(di[,6:57]))
ME.sdi <- matrix(NA, nrow=ncol(di[,1:5]), ncol=ncol(di[,6:57]))
ME.pval1 <- matrix(NA, nrow=ncol(di[,1:5]), ncol=ncol(di[,6:57]))
ME.cihi1<- matrix(NA, nrow=ncol(di[,1:5]), ncol=ncol(di[,6:57]))
ME.cilo1<- matrix(NA, nrow=ncol(di[,1:5]), ncol=ncol(di[,6:57]))
ME.N<-matrix(NA,nrow=ncol(di[,1:5]), ncol=ncol(di[,6:57]))
ME.E<-matrix(NA,nrow=ncol(di[,1:5]), ncol=ncol(di[,6:57]))
ME.O<-matrix(NA,nrow=ncol(di[,1:5]), ncol=ncol(di[,6:57]))
ME.sigma<-matrix(NA,nrow=ncol(di[,1:5]), ncol=ncol(di[,6:57]))

#change column rows for exposures to reflect your columns for pfas
#change column rows for outcome to reflect the lipids
exposure<-di[,1:5]
outcome<-di[,6:57]

#loop; run this loop for each cohort separately
for(i in 1:nrow(ME.coef1)){
  for(j in 1:ncol(ME.coef1)){
    dat.tmp <- data.frame(
      E = exposure[,i],
      O = outcome[,j],
      exp_name = names(exposure)[i],
      out_name = names(outcome)[j]
    )
    ME.model1 <- lm(O ~ E, data = dat.tmp, na.action = na.omit)
    ME.coef1[i,j] <- summary(ME.model1)$coef[2,1]
    ME.se1[i,j] <- summary(ME.model1)$coef[2,2]
    ME.sdi[i,j] <- summary(ME.model1)$coef[2,2]
    ME.pval1[i,j] <- summary(ME.model1)$coef[2,4]
    ME.cihi1[i,j]<-summary(ME.model1)$coef[2,1]+(1.96*summary(ME.model1)$coef[2,2])
    ME.cilo1[i,j]<-summary(ME.model1)$coef[2,1]-(1.96*summary(ME.model1)$coef[2,2])
    ME.N[i,j]<-nobs(ME.model1)
    ME.E[i,j] <- unique(dat.tmp$exp_name)
    ME.O[i,j] <- unique(dat.tmp$out_name)
    ME.sigma[i,j] <- summary(ME.model1)$sigma
  }
}

n = unlist(data.frame(ME.N))
coef = unlist(data.frame(ME.coef1))
se = unlist(data.frame(ME.se1))
cilo1 = unlist(data.frame(ME.cilo1))
cihi1 = unlist(data.frame(ME.cihi1))
pval1 = unlist(data.frame(ME.pval1))
e = unlist(data.frame(ME.E))
o = unlist(data.frame(ME.O))

results4d = cbind(n, coef, se, cilo1, cihi1, pval1, e, o)
results4d = as.data.frame(results4d)

results4d$n = as.numeric(results4d$n)
results4d$coef = as.numeric(results4d$coef)
results4d$se = as.numeric(results4d$se)
results4d$cilo1 = as.numeric(results4d$cilo1)
results4d$cihi1 = as.numeric(results4d$cihi1)
results4d$pval1 = as.numeric(results4d$pval1)

colnames(results4d)<-c("N", "beta", "se", "cilo","cihi","p", "confounders", "lipids_pfas")

results4d = results4d[,c("confounders", "lipids_pfas", "N", "beta", "se", "cilo","cihi","p")]
####write.csv(all.results,"crude_models_ikidsonly_210831.csv")

#results4d = data.frame(results4d)
results4d[which(results4d$p < .05), ]

```

```{r}

results4d = merge(results4d, mapping,
                        by.x = 'lipids_pfas',
                        by.y = 'log_names',
                        all.x = TRUE)

#write.csv(results4d, "/Users/Himal/Biostatistics PhD/ART Lab/pfas_lipids_results4d_20240318.csv", row.names = FALSE)

```

#### Model Set 4E Multi-Level All Cohorts Adjusted Pairwise Quartile of log transformed PFAS (Age, Education, Pre-preg BMI, Parity, Gest Age)

```{r}

di = df[, c(2, 174, 81, 175, 80, 176,4:53,54, 64, 177)]

for (name in names(di[,7:58])) {
  di[,name] = log(di[,name])
  names(di)[names(di) == name] <- paste(name, '_log', sep = '')
  
}

for (name in names(di[,57:58])) {
  di[ ,name] = cut(di[,name], quantile(di[,name]), include.lowest = TRUE, labels = FALSE)
}

## change the column number ranges below to match the new dataset
## nrow is PFAS
## ncol is lipids
ME.coef1 <- matrix(NA, nrow=3*ncol(di[,57:58]), ncol=ncol(di[,7:56]))
ME.se1 <- matrix(NA, nrow=3*ncol(di[,57:58]), ncol=ncol(di[,7:56]))
ME.sdi <- matrix(NA, nrow=3*ncol(di[,57:58]), ncol=ncol(di[,7:56]))
ME.pval1 <- matrix(NA, nrow=3*ncol(di[,57:58]), ncol=ncol(di[,7:56]))
ME.cihi1<- matrix(NA, nrow=3*ncol(di[,57:58]), ncol=ncol(di[,7:56]))
ME.cilo1<- matrix(NA, nrow=3*ncol(di[,57:58]), ncol=ncol(di[,7:56]))
ME.N<-matrix(NA,nrow=3*ncol(di[,57:58]), ncol=ncol(di[,7:56]))
ME.E<-matrix(NA,nrow=3*ncol(di[,57:58]), ncol=ncol(di[,7:56]))
ME.O<-matrix(NA,nrow=3*ncol(di[,57:58]), ncol=ncol(di[,7:56]))


#change column rows for exposures to reflect your columns for pfas
#change column rows for outcome to reflect the lipids
exposure<-di[,57:58]
outcome<-di[,7:56]

#loop; run this loop for each cohort separately
for(i in 1:ncol(exposure)){
  for(j in 1:ncol(ME.coef1)){
    dat.tmp <- data.frame(
      E = exposure[,i],
      O = outcome[,j],
      echo_flag = as.factor(di$cohort),
      #m_race = as.factor(di$m_race),
      m_age = di$m_age,
      m_educ = di$m_educ,
      prepreg_BMI = di$prepreg_BMI,
      parity_coded = di$parity_coded,
      ga_visit = di$ga_visit,
      exp_name = names(exposure)[i],
      out_name = names(outcome)[j]
    )
    ME.model1 <- lme(O ~ as.factor(E) + m_age + m_educ + prepreg_BMI + parity_coded + ga_visit, random = ~1 | echo_flag, data = dat.tmp, na.action = na.omit)
    ME.coef1[(i+2*(i-1)):((i+2*(i-1))+2),j] <- summary(ME.model1)$tTable[2:4,1]
    ME.se1[(i+2*(i-1)):((i+2*(i-1))+2),j] <- summary(ME.model1)$tTable[2:4,2]
    ME.sdi[(i+2*(i-1)):((i+2*(i-1))+2),j] <- summary(ME.model1)$tTable[2:4,2]
    ME.pval1[(i+2*(i-1)):((i+2*(i-1))+2),j] <- summary(ME.model1)$tTable[2:4,5]
    ME.N[(i+2*(i-1)):((i+2*(i-1))+2),j]<-rep(nobs(ME.model1), 3)
    ME.E[(i+2*(i-1)):((i+2*(i-1))+2),j]<- c(paste(unique(dat.tmp$exp_name), "_q2", sep = ""), paste(unique(dat.tmp$exp_name), "_q3", sep = ""), paste(unique(dat.tmp$exp_name), "_q4", sep = ""))
    ME.O[(i+2*(i-1)):((i+2*(i-1))+2),j]<- rep(unique(dat.tmp$out_name), 3)
  }
}

n = unlist(data.frame(ME.N))
coef = unlist(data.frame(ME.coef1))
se = unlist(data.frame(ME.se1))
pval1 = unlist(data.frame(ME.pval1))
e = unlist(data.frame(ME.E))
o = unlist(data.frame(ME.O))

results4e = cbind(n, coef, se, pval1, e, o)
results4e = as.data.frame(results4e)

results4e$n = as.numeric(results4e$n)
results4e$coef = as.numeric(results4e$coef)
results4e$se = as.numeric(results4e$se)
results4e$pval1 = as.numeric(results4e$pval1)

# for(i in 1:nrow(results4e)){
#   e_val[i] = evalue(OLS(results4e[i,]$coef, results4e[i,]$sigma), se = results4e[i,]$se, delta = 1)
# }
  
results4e$coef = (exp(results4e$coef)-1)*100

colnames(results4e)<-c("N", "beta", "se", "p", "pfas", "lipid")

results4e = results4e[,c("pfas", "lipid", "N", "beta", "se", "p")]
####write.csv(all.results,"crude_models_ikidsonly_210831.csv")

results4e[which(results4e$p < .05), ]

```

```{r}

results4e$pfas_q = results4e$pfas

results4e$pfas = sub("_[^_]+$", "", results4e$pfas)

results4e = merge(results4e, lipid_paths[,which(names(lipid_paths) != 'lipid')],
                        by.x = 'lipid',
                        by.y = 'log_names',
                        all.x = TRUE)

results4e = merge(results4e, pfas_labels[,c('working_name', 'variable_name', 'full_name')],
                  by.x = 'pfas',
                  by.y = 'working_name',
                  all.x = TRUE)

#write.csv(results4e, "/Users/Himal/Biostatistics PhD/ART Lab/pfas_lipids_results4e_20240318.csv", row.names = FALSE)

```

### Joint Analysis iKids/CIOB Cohorts (Random Intercept)

#### Model Set 5a Multi-Level iKids and CIOB Unadjusted Pairwise

```{r}

di = df[which(df$cohort %in% c('ciob', 'ikids')), c(2,4:53,54,56,58,60,62,63,64)]

for (name in names(di[,2:58])) {
  di[,name] = log(di[,name])
  names(di)[names(di) == name] <- paste(name, '_log', sep = '')
  
}
## change the column number ranges below to match the new dataset
## nrow is PFAS
## ncol is lipids
ME.coef1 <- matrix(NA, nrow=ncol(di[,52:58]), ncol=ncol(di[,2:51]))
ME.se1 <- matrix(NA, nrow=ncol(di[,52:58]), ncol=ncol(di[,2:51]))
ME.sdi <- matrix(NA, nrow=ncol(di[,52:58]), ncol=ncol(di[,2:51]))
ME.pval1 <- matrix(NA, nrow=ncol(di[,52:58]), ncol=ncol(di[,2:51]))
ME.cihi1<- matrix(NA, nrow=ncol(di[,52:58]), ncol=ncol(di[,2:51]))
ME.cilo1<- matrix(NA, nrow=ncol(di[,52:58]), ncol=ncol(di[,2:51]))
ME.N<-matrix(NA,nrow=ncol(di[,52:58]), ncol=ncol(di[,2:51]))
ME.E<-matrix(NA,nrow=ncol(di[,52:58]), ncol=ncol(di[,2:51]))
ME.O<-matrix(NA,nrow=ncol(di[,52:58]), ncol=ncol(di[,2:51]))

#change column rows for exposures to reflect your columns for pfas
#change column rows for outcome to reflect the lipids
exposure<-di[,52:58]
outcome<-di[,2:51]
cohort<-di[,1]

#loop; run this loop for each cohort separately
for(i in 1:nrow(ME.coef1)){
  for(j in 1:ncol(ME.coef1)){
    dat.tmp <- data.frame(
      E = exposure[,i],
      O = outcome[,j],
      echo_flag = as.factor(di$cohort),
      exp_name = names(exposure)[i],
      out_name = names(outcome)[j]
    )
    ME.model1 <- lme(O ~ E, random = ~1 | echo_flag, data = dat.tmp, na.action = na.omit)
    ME.coef1[i,j] <- summary(ME.model1)$tTable[2,1]
    ME.se1[i,j] <- summary(ME.model1)$tTable[2,2]
    ME.sdi[i,j] <- summary(ME.model1)$tTable[2,2]
    ME.cihi1[i,j]<-summary(ME.model1)$tTable[2,1]+(1.96*summary(ME.model1)$tTable[2,2])
    ME.cilo1[i,j]<-summary(ME.model1)$tTable[2,1]-(1.96*summary(ME.model1)$tTable[2,2])
    ME.pval1[i,j] <- summary(ME.model1)$tTable[2,5]
    ME.N[i,j]<-nobs(ME.model1)
    ME.E[i,j] <- unique(dat.tmp$exp_name)
    ME.O[i,j] <- unique(dat.tmp$out_name)
  }
}

n = unlist(data.frame(ME.N))
coef = unlist(data.frame(ME.coef1))
se = unlist(data.frame(ME.se1))
cilo1 = unlist(data.frame(ME.cilo1))
cihi1 = unlist(data.frame(ME.cihi1))
pval1 = unlist(data.frame(ME.pval1))
e = unlist(data.frame(ME.E))
o = unlist(data.frame(ME.O))

results5a = cbind(n, coef, se, cilo1, cihi1, pval1, e, o)
results5a = as.data.frame(results5a)

results5a$n = as.numeric(results5a$n)
results5a$coef = as.numeric(results5a$coef)
results5a$se = as.numeric(results5a$se)
results5a$cilo1 = as.numeric(results5a$cilo1)
results5a$cihi1 = as.numeric(results5a$cihi1)
results5a$pval1 = as.numeric(results5a$pval1)

results5a$coef = ((2^results5a$coef)-1)*100
results5a$cilo1 = ((2^results5a$cilo1)-1)*100
results5a$cihi1 = ((2^results5a$cihi1)-1)*100

colnames(results5a)<-c("N", "beta", "se", "cilo","cihi","p", "pfas", "lipid")

results5a = results5a[,c("pfas", "lipid", "N", "beta", "se", "cilo","cihi","p")]
####write.csv(all.results,"crude_models_mixed_unadjonly_210831.csv")

results5a[which(results5a$p < .05), ]

```

```{r}

results5a = merge(results5a, lipid_paths[,which(names(lipid_paths) != 'lipid')],
                        by.x = 'lipid',
                        by.y = 'log_names',
                        all.x = TRUE)

results5a = merge(results5a, pfas_labels[,c('working_name', 'variable_name', 'full_name')],
                  by.x = 'pfas',
                  by.y = 'working_name',
                  all.x = TRUE)

#results5a$q = qvalue(results5a$p)$qvalue

##write.csv(results5a, "/Users/Himal/Biostatistics PhD/ART Lab/pfas_lipids_results5a_20240318.csv", row.names = FALSE)

```

```{r, fig.height=15, fig.width=15}

matrix.please<-function(x) {
    m<-as.matrix(x[,-1])
    rownames(m)<-x[,1]
    m
}

results5a_beta = spread(results5a[,c('pathway', 'lipid_abbr', 'beta', 'variable_name')], variable_name, beta)
results5a_beta <- arrange(results5a_beta, pathway, lipid_abbr)
results5a_beta = matrix.please(results5a_beta[, which(names(results5a_beta) != 'pathway')])

bgcolors = matrix("white", nrow(results5a_beta), ncol(results5a_beta), dimnames = dimnames(results5a_beta))
bgcolors[1:15,] <- "white"
bgcolors[16:34,] <- "#FFFFE080"
bgcolors[35:45,] <- "#EEFFEE80"
bgcolors[46:50,] <- "#EEEEFF80"

results5a_p = spread(results5a[,c('pathway', 'lipid_abbr', 'p', 'variable_name')], variable_name, p)
results5a_p <- arrange(results5a_p, pathway, lipid_abbr)
results5a_p = matrix.please(results5a_p[,which(names(results5a_p) != 'pathway')])

colnames(results5a_beta) = toupper(colnames(results5a_beta))

corrplot(results5a_beta, tl.col = "black", tl.srt = 45, is.corr = FALSE, bg = bgcolors, cl.pos = "r", cl.ratio = .3, p.mat = results5a_p, sig.level = .05, insig = "pch", pch = 4, pch.col = "black", pch.cex = 2)


```

#### Model Set 5B Multi-Level iKids and CIOB Adjusted Pairwise (Age, Education, Pre-preg BMI, Parity, GA Visit)

```{r}

di = df[which(df$cohort %in% c('ciob', 'ikids')), c(2, 174, 81, 175, 80, 176,4:53,54,56,58,60,62,63,64, 177)]

for (name in names(di[,7:56])) {
  di[,name] = log(di[,name])
  names(di)[names(di) == name] <- paste(name, '_log', sep = '')
  
}

for (name in names(di[,57:63])) {
  di[,name] = log2(di[,name])
  names(di)[names(di) == name] <- paste(name, '_log', sep = '')
  
}
## change the column number ranges below to match the new dataset
## nrow is PFAS
## ncol is lipids
ME.coef1 <- matrix(NA, nrow=ncol(di[,57:63]), ncol=ncol(di[,7:56]))
ME.se1 <- matrix(NA, nrow=ncol(di[,57:63]), ncol=ncol(di[,7:56]))
ME.sdi <- matrix(NA, nrow=ncol(di[,57:63]), ncol=ncol(di[,7:56]))
ME.pval1 <- matrix(NA, nrow=ncol(di[,57:63]), ncol=ncol(di[,7:56]))
ME.cihi1<- matrix(NA, nrow=ncol(di[,57:63]), ncol=ncol(di[,7:56]))
ME.cilo1<- matrix(NA, nrow=ncol(di[,57:63]), ncol=ncol(di[,7:56]))
ME.N<-matrix(NA,nrow=ncol(di[,57:63]), ncol=ncol(di[,7:56]))
ME.E<-matrix(NA,nrow=ncol(di[,57:63]), ncol=ncol(di[,7:56]))
ME.O<-matrix(NA,nrow=ncol(di[,57:63]), ncol=ncol(di[,7:56]))

#change column rows for exposures to reflect your columns for pfas
#change column rows for outcome to reflect the lipids
exposure<-di[,57:63]
outcome<-di[,7:56]

#loop; run this loop for each cohort separately
for(i in 1:nrow(ME.coef1)){
  for(j in 1:ncol(ME.coef1)){
    dat.tmp <- data.frame(
      E = exposure[,i],
      O = outcome[,j],
      echo_flag = as.factor(di$cohort),
      #m_race = as.factor(di$m_race),
      m_age = di$m_age,
      m_educ = di$m_educ,
      prepreg_BMI = di$prepreg_BMI,
      parity_coded = di$parity_coded,
      ga_visit = di$ga_visit,
      exp_name = names(exposure)[i],
      out_name = names(outcome)[j]      
    )
    ME.model1 <- lme(O ~ E + m_age + m_educ + prepreg_BMI + parity_coded + ga_visit, random = ~1 | echo_flag, data = dat.tmp, na.action = na.omit)
    ME.coef1[i,j] <- summary(ME.model1)$tTable[2,1]
    ME.se1[i,j] <- summary(ME.model1)$tTable[2,2]
    ME.sdi[i,j] <- summary(ME.model1)$tTable[2,2]
    ME.cihi1[i,j]<-summary(ME.model1)$tTable[2,1]+(1.96*summary(ME.model1)$tTable[2,2])
    ME.cilo1[i,j]<-summary(ME.model1)$tTable[2,1]-(1.96*summary(ME.model1)$tTable[2,2])
    ME.pval1[i,j] <- summary(ME.model1)$tTable[2,5]
    ME.N[i,j]<-nobs(ME.model1)
    ME.E[i,j] <- unique(dat.tmp$exp_name)
    ME.O[i,j] <- unique(dat.tmp$out_name)
  }
}

n = unlist(data.frame(ME.N))
coef = unlist(data.frame(ME.coef1))
se = unlist(data.frame(ME.se1))
cilo1 = unlist(data.frame(ME.cilo1))
cihi1 = unlist(data.frame(ME.cihi1))
pval1 = unlist(data.frame(ME.pval1))
e = unlist(data.frame(ME.E))
o = unlist(data.frame(ME.O))

results5b = cbind(n, coef, se, cilo1, cihi1, pval1, e, o)
results5b = as.data.frame(results5b)

results5b$n = as.numeric(results5b$n)
results5b$coef = as.numeric(results5b$coef)
results5b$se = as.numeric(results5b$se)
results5b$cilo1 = as.numeric(results5b$cilo1)
results5b$cihi1 = as.numeric(results5b$cihi1)
results5b$pval1 = as.numeric(results5b$pval1)

e_val<-matrix(NA,nrow=nrow(results5b), ncol=1)

for(i in 1:nrow(results5b)){
  e_val[i] = evalue(OLS(results5b[i,]$coef, sd(di[,results5b[i,]$o])), se = results5b[i,]$se, delta = 1)
}

# for(i in 1:nrow(results5b)){
#   e_val[i] = evalue(OLS(results5b[i,]$coef, results5b[i,]$sigma), se = results5b[i,]$se, delta = 1)
# }
  
results5b$e_val = e_val

results5b$coef = (exp(results5b$coef)-1)*100
results5b$cilo1 = (exp(results5b$cilo1)-1)*100
results5b$cihi1 = (exp(results5b$cihi1)-1)*100

colnames(results5b)<-c("N", "beta", "se", "cilo","cihi","p", "pfas", "lipid", "e_val")

results5b = results5b[,c("pfas", "lipid", "N", "beta", "se", "cilo","cihi","p", "e_val")]
####write.csv(all.results,"crude_models_ikidsonly_210831.csv")

#results5b = data.frame(results5b)
results5b$e_val = (exp(results5b$e_val)-1)*100
results5b[which(results5b$p < .05), ]

```

```{r}

results5b = merge(results5b, lipid_paths[,which(names(lipid_paths) != 'lipid')],
                        by.x = 'lipid',
                        by.y = 'log_names',
                        all.x = TRUE)

results5b = merge(results5b, pfas_labels[,c('working_name', 'variable_name', 'full_name')],
                  by.x = 'pfas',
                  by.y = 'working_name',
                  all.x = TRUE)

results5b$q = qvalue(results5b$p)$qvalue

#write.csv(results5b, "/Users/Himal/Biostatistics PhD/ART Lab/pfas_lipids_results5b_20240318.csv", row.names = FALSE)

```

```{r, fig.height=15, fig.width=15}

matrix.please<-function(x) {
    m<-as.matrix(x[,-1])
    rownames(m)<-x[,1]
    m
}

results5b_beta = spread(results5b[,c('pathway', 'lipid_abbr', 'beta', 'variable_name')], variable_name, beta)
results5b_beta <- arrange(results5b_beta, pathway, lipid_abbr)
results5b_beta = matrix.please(results5b_beta[, which(names(results5b_beta) != 'pathway')])

bgcolors = matrix("white", nrow(results5b_beta), ncol(results5b_beta), dimnames = dimnames(results5b_beta))
bgcolors[1:15,] <- "white"
bgcolors[16:34,] <- "#FFFFE080"
bgcolors[35:45,] <- "#EEFFEE80"
bgcolors[46:50,] <- "#EEEEFF80"

results5b_p = spread(results5b[,c('pathway', 'lipid_abbr', 'p', 'variable_name')], variable_name, p)
results5b_p <- arrange(results5b_p, pathway, lipid_abbr)
results5b_p = matrix.please(results5b_p[,which(names(results5b_p) != 'pathway')])

colnames(results5b_beta) = toupper(colnames(results5b_beta))

corrplot(results5b_beta, tl.col = "black", tl.srt = 45, is.corr = FALSE, bg = bgcolors, cl.pos = "n", cl.ratio = .3, p.mat = results5b_p, sig.level = .05, insig = "pch", pch = 4, pch.col = "black", pch.cex = 2, col.lim = c(-10, 25))
segments(.5, 35.5, 7.5, 35.5, lwd = 2)
segments(.5, 16.5, 7.5, 16.5, lwd = 2)
segments(.5, 5.5, 7.5, 5.5, lwd = 2)

```

#### Model Set 5c Multi-Level iKids and CIOB Sensitivity Household Income Adjusted Pairwise (Age, Education, Pre-preg BMI, Parity)

```{r}

# di = df[which(df$cohort %in% c('ciob', 'ikids')), c(2, 174, 81, 175, 74, 80, 176,4:53,54,56,58,60,62,63,64)]
# 
# for (name in names(di[,8:64])) {
#   di[,name] = log(di[,name])
#   names(di)[names(di) == name] <- paste(name, '_log', sep = '')
#   
# }
# ## change the column number ranges below to match the new dataset
# ## nrow is PFAS
# ## ncol is lipids
# ME.coef1 <- matrix(NA, nrow=ncol(di[,58:64]), ncol=ncol(di[,8:57]))
# ME.se1 <- matrix(NA, nrow=ncol(di[,58:64]), ncol=ncol(di[,8:57]))
# ME.sdi <- matrix(NA, nrow=ncol(di[,58:64]), ncol=ncol(di[,8:57]))
# ME.pval1 <- matrix(NA, nrow=ncol(di[,58:64]), ncol=ncol(di[,8:57]))
# ME.cihi1<- matrix(NA, nrow=ncol(di[,58:64]), ncol=ncol(di[,8:57]))
# ME.cilo1<- matrix(NA, nrow=ncol(di[,58:64]), ncol=ncol(di[,8:57]))
# ME.N<-matrix(NA,nrow=ncol(di[,58:64]), ncol=ncol(di[,8:57]))
# 
# #change column rows for exposures to reflect your columns for pfas
# #change column rows for outcome to reflect the lipids
# exposure<-di[,58:64]
# outcome<-di[,8:57]
# 
# #loop; run this loop for each cohort separately
# for(i in 1:nrow(ME.coef1)){
#   for(j in 1:ncol(ME.coef1)){
#     dat.tmp <- data.frame(
#       E = exposure[,i],
#       O = outcome[,j],
#       echo_flag = as.factor(di$cohort),
#       #m_race = as.factor(di$m_race),
#       m_age = di$m_age,
#       m_educ = di$m_educ,
#       prepreg_BMI = di$prepreg_BMI,
#       parity_coded = di$parity_coded,
#       m_householdincome = di$m_householdincome
#     )
#     ME.model1 <- lme(O ~ E + m_age + m_educ + prepreg_BMI + parity_coded + m_householdincome, random = ~1 | echo_flag, data = dat.tmp, na.action = na.omit)
#     ME.coef1[i,j] <- summary(ME.model1)$tTable[2,1]
#     ME.se1[i,j] <- summary(ME.model1)$tTable[2,2]
#     ME.sdi[i,j] <- summary(ME.model1)$tTable[2,2]
#     ME.cihi1[i,j]<-summary(ME.model1)$tTable[2,1]+(1.96*summary(ME.model1)$tTable[2,2])
#     ME.cilo1[i,j]<-summary(ME.model1)$tTable[2,1]-(1.96*summary(ME.model1)$tTable[2,2])
#     ME.pval1[i,j] <- summary(ME.model1)$tTable[2,5]
#     ME.N[i,j]<-nobs(ME.model1)
#   }
# }
# 
# n = unlist(data.frame(ME.N))
# coef = unlist(data.frame(ME.coef1))
# se = unlist(data.frame(ME.se1))
# cilo1 = unlist(data.frame(ME.cilo1))
# cihi1 = unlist(data.frame(ME.cihi1))
# pval1 = unlist(data.frame(ME.pval1))
# 
# results5c = cbind(n, coef, se, cilo1, cihi1, pval1, e, o)
# results5c = as.data.frame(results5c)
# 
# results5c$coef = ((2^results5c$coef)-1)*100
# results5c$cilo1 = ((2^results5c$cilo1)-1)*100
# results5c$cihi1 = ((2^results5c$cihi1)-1)*100
# 
# pfas_col = c()
# for (pfas in names(exposure)) {
#   pfas_col = append(pfas_col, rep(pfas, ncol(outcome)))
# }
# 
# results5c$pfas = pfas_col
# 
# results5c$lipid = rep(names(outcome), ncol(exposure))
# 
# colnames(results5c)<-c("N", "beta", "se", "cilo","cihi","p", "pfas", "lipid")
# 
# results5c = results5c[,c("pfas", "lipid", "N", "beta", "se", "cilo","cihi","p")]
# ####write.csv(all.results,"crude_models_mixed_unadjonly_210831.csv")
# 
# results5c[which(results5c$p < .05), ]

```

```{r}

# results5c = merge(results5c, lipid_paths[,which(names(lipid_paths) != 'lipid')],
#                         by.x = 'lipid',
#                         by.y = 'log_names',
#                         all.x = TRUE)
# 
# results5c = merge(results5c, pfas_labels[,c('working_name', 'variable_name', 'full_name')],
#                   by.x = 'pfas',
#                   by.y = 'working_name',
#                   all.x = TRUE)
# 
# ###write.csv(results5c, "/Users/Himal/Biostatistics PhD/ART Lab/pfas_lipids_results5c_20230804.csv", row.names = FALSE)

```

```{r, fig.height=15, fig.width=15}

# matrix.please<-function(x) {
#     m<-as.matrix(x[,-1])
#     rownames(m)<-x[,1]
#     m
# }
# 
# results5c_beta = spread(results5c[,c('pathway', 'lipid_abbr', 'beta', 'variable_name')], variable_name, beta)
# results5c_beta <- arrange(results5c_beta, pathway, lipid_abbr)
# results5c_beta = matrix.please(results5c_beta[, which(names(results5c_beta) != 'pathway')])
# 
# bgcolors = matrix("white", nrow(results5c_beta), ncol(results5c_beta), dimnames = dimnames(results5c_beta))
# bgcolors[1:15,] <- "white"
# bgcolors[16:34,] <- "#FFFFE080"
# bgcolors[35:45,] <- "#EEFFEE80"
# bgcolors[46:50,] <- "#EEEEFF80"
# 
# results5c_p = spread(results5c[,c('pathway', 'lipid_abbr', 'p', 'variable_name')], variable_name, p)
# results5c_p <- arrange(results5c_p, pathway, lipid_abbr)
# results5c_p = matrix.please(results5c_p[,which(names(results5c_p) != 'pathway')])
# 
# colnames(results5c_beta) = toupper(colnames(results5c_beta))
# 
# corrplot(results5c_beta, tl.col = "black", tl.srt = 45, is.corr = FALSE, bg = bgcolors, cl.pos = "r", cl.ratio = .3, p.mat = results5c_p, sig.level = .05, insig = "pch", pch = 4, pch.col = "black", pch.cex = 2)

```

#### Model Set 5d Multi-Level iKids and CIOB Sensitivity Race Adjusted Pairwise (Age, Education, Pre-preg BMI, Parity)

```{r}

# di = df[which(df$cohort %in% c('ciob', 'ikids')), c(2, 174, 81, 175, 74, 80, 176,4:53,54,56,58,60,62,63,64)]
# 
# for (name in names(di[,8:64])) {
#   di[,name] = log(di[,name])
#   names(di)[names(di) == name] <- paste(name, '_log', sep = '')
#   
# }
# ## change the column number ranges below to match the new dataset
# ## nrow is PFAS
# ## ncol is lipids
# ME.coef1 <- matrix(NA, nrow=ncol(di[,58:64]), ncol=ncol(di[,8:57]))
# ME.se1 <- matrix(NA, nrow=ncol(di[,58:64]), ncol=ncol(di[,8:57]))
# ME.sdi <- matrix(NA, nrow=ncol(di[,58:64]), ncol=ncol(di[,8:57]))
# ME.pval1 <- matrix(NA, nrow=ncol(di[,58:64]), ncol=ncol(di[,8:57]))
# ME.cihi1<- matrix(NA, nrow=ncol(di[,58:64]), ncol=ncol(di[,8:57]))
# ME.cilo1<- matrix(NA, nrow=ncol(di[,58:64]), ncol=ncol(di[,8:57]))
# ME.N<-matrix(NA,nrow=ncol(di[,58:64]), ncol=ncol(di[,8:57]))
# 
# #change column rows for exposures to reflect your columns for pfas
# #change column rows for outcome to reflect the lipids
# exposure<-di[,58:64]
# outcome<-di[,8:57]
# 
# #loop; run this loop for each cohort separately
# for(i in 1:nrow(ME.coef1)){
#   for(j in 1:ncol(ME.coef1)){
#     dat.tmp <- data.frame(
#       E = exposure[,i],
#       O = outcome[,j],
#       echo_flag = as.factor(di$cohort),
#       m_race = as.factor(di$m_race),
#       m_age = di$m_age,
#       m_educ = di$m_educ,
#       prepreg_BMI = di$prepreg_BMI,
#       parity_coded = di$parity_coded
#     )
#     ME.model1 <- lme(O ~ E + m_age + m_educ + prepreg_BMI + parity_coded + m_race, random = ~1 | echo_flag, data = dat.tmp, na.action = na.omit)
#     ME.coef1[i,j] <- summary(ME.model1)$tTable[2,1]
#     ME.se1[i,j] <- summary(ME.model1)$tTable[2,2]
#     ME.sdi[i,j] <- summary(ME.model1)$tTable[2,2]
#     ME.cihi1[i,j]<-summary(ME.model1)$tTable[2,1]+(1.96*summary(ME.model1)$tTable[2,2])
#     ME.cilo1[i,j]<-summary(ME.model1)$tTable[2,1]-(1.96*summary(ME.model1)$tTable[2,2])
#     ME.pval1[i,j] <- summary(ME.model1)$tTable[2,5]
#     ME.N[i,j]<-nobs(ME.model1)
#   }
# }
# 
# n = unlist(data.frame(ME.N))
# coef = unlist(data.frame(ME.coef1))
# se = unlist(data.frame(ME.se1))
# cilo1 = unlist(data.frame(ME.cilo1))
# cihi1 = unlist(data.frame(ME.cihi1))
# pval1 = unlist(data.frame(ME.pval1))
# 
# results5d = cbind(n, coef, se, cilo1, cihi1, pval1, e, o)
# results5d = as.data.frame(results5d)
# 
# results5d$coef = ((2^results5d$coef)-1)*100
# results5d$cilo1 = ((2^results5d$cilo1)-1)*100
# results5d$cihi1 = ((2^results5d$cihi1)-1)*100
# 
# pfas_col = c()
# for (pfas in names(exposure)) {
#   pfas_col = append(pfas_col, rep(pfas, ncol(outcome)))
# }
# 
# results5d$pfas = pfas_col
# 
# results5d$lipid = rep(names(outcome), ncol(exposure))
# 
# colnames(results5d)<-c("N", "beta", "se", "cilo","cihi","p", "pfas", "lipid")
# 
# results5d = results5d[,c("pfas", "lipid", "N", "beta", "se", "cilo","cihi","p")]
# ####write.csv(all.results,"crude_models_mixed_unadjonly_210831.csv")
# 
# results5d[which(results5d$p < .05), ]

```

```{r}

# results5d = merge(results5d, lipid_paths[,which(names(lipid_paths) != 'lipid')],
#                         by.x = 'lipid',
#                         by.y = 'log_names',
#                         all.x = TRUE)
# 
# results5d = merge(results5d, pfas_labels[,c('working_name', 'variable_name', 'full_name')],
#                   by.x = 'pfas',
#                   by.y = 'working_name',
#                   all.x = TRUE)
# 
# ###write.csv(results5d, "/Users/Himal/Biostatistics PhD/ART Lab/pfas_lipids_results5d_20230804.csv", row.names = FALSE)

```

```{r, fig.height=15, fig.width=15}

# matrix.please<-function(x) {
#     m<-as.matrix(x[,-1])
#     rownames(m)<-x[,1]
#     m
# }
# 
# results5d_beta = spread(results5d[,c('pathway', 'lipid_abbr', 'beta', 'variable_name')], variable_name, beta)
# results5d_beta <- arrange(results5d_beta, pathway, lipid_abbr)
# results5d_beta = matrix.please(results5d_beta[, which(names(results5d_beta) != 'pathway')])
# 
# bgcolors = matrix("white", nrow(results5d_beta), ncol(results5d_beta), dimnames = dimnames(results5d_beta))
# bgcolors[1:15,] <- "white"
# bgcolors[16:34,] <- "#FFFFE080"
# bgcolors[35:45,] <- "#EEFFEE80"
# bgcolors[46:50,] <- "#EEEEFF80"
# 
# results5d_p = spread(results5d[,c('pathway', 'lipid_abbr', 'p', 'variable_name')], variable_name, p)
# results5d_p <- arrange(results5d_p, pathway, lipid_abbr)
# results5d_p = matrix.please(results5d_p[,which(names(results5d_p) != 'pathway')])
# 
# colnames(results5d_beta) = toupper(colnames(results5d_beta))
# 
# corrplot(results5d_beta, tl.col = "black", tl.srt = 45, is.corr = FALSE, bg = bgcolors, cl.pos = "r", cl.ratio = .3, p.mat = results5d_p, sig.level = .05, insig = "pch", pch = 4, pch.col = "black", pch.cex = 2)

```

#### Model Set 5e Multi-Level iKids and CIOB Sensitivity Race and Household Income Adjusted Pairwise (Age, Education, Pre-preg BMI, Parity)

```{r}

# di = df[which(df$cohort %in% c('ciob', 'ikids')), c(2, 174, 81, 175, 74, 80, 176,4:53,54,56,58,60,62,63,64)]
# 
# for (name in names(di[,8:64])) {
#   di[,name] = log(di[,name])
#   names(di)[names(di) == name] <- paste(name, '_log', sep = '')
#   
# }
# ## change the column number ranges below to match the new dataset
# ## nrow is PFAS
# ## ncol is lipids
# ME.coef1 <- matrix(NA, nrow=ncol(di[,58:64]), ncol=ncol(di[,8:57]))
# ME.se1 <- matrix(NA, nrow=ncol(di[,58:64]), ncol=ncol(di[,8:57]))
# ME.sdi <- matrix(NA, nrow=ncol(di[,58:64]), ncol=ncol(di[,8:57]))
# ME.pval1 <- matrix(NA, nrow=ncol(di[,58:64]), ncol=ncol(di[,8:57]))
# ME.cihi1<- matrix(NA, nrow=ncol(di[,58:64]), ncol=ncol(di[,8:57]))
# ME.cilo1<- matrix(NA, nrow=ncol(di[,58:64]), ncol=ncol(di[,8:57]))
# ME.N<-matrix(NA,nrow=ncol(di[,58:64]), ncol=ncol(di[,8:57]))
# 
# #change column rows for exposures to reflect your columns for pfas
# #change column rows for outcome to reflect the lipids
# exposure<-di[,58:64]
# outcome<-di[,8:57]
# 
# #loop; run this loop for each cohort separately
# for(i in 1:nrow(ME.coef1)){
#   for(j in 1:ncol(ME.coef1)){
#     dat.tmp <- data.frame(
#       E = exposure[,i],
#       O = outcome[,j],
#       echo_flag = as.factor(di$cohort),
#       m_race = as.factor(di$m_race),
#       m_age = di$m_age,
#       m_educ = di$m_educ,
#       prepreg_BMI = di$prepreg_BMI,
#       parity_coded = di$parity_coded,
#       m_householdincome = di$m_householdincome
#     )
#     ME.model1 <- lme(O ~ E + m_age + m_educ + prepreg_BMI + parity_coded + m_race + m_householdincome, random = ~1 | echo_flag, data = dat.tmp, na.action = na.omit)
#     ME.coef1[i,j] <- summary(ME.model1)$tTable[2,1]
#     ME.se1[i,j] <- summary(ME.model1)$tTable[2,2]
#     ME.sdi[i,j] <- summary(ME.model1)$tTable[2,2]
#     ME.cihi1[i,j]<-summary(ME.model1)$tTable[2,1]+(1.96*summary(ME.model1)$tTable[2,2])
#     ME.cilo1[i,j]<-summary(ME.model1)$tTable[2,1]-(1.96*summary(ME.model1)$tTable[2,2])
#     ME.pval1[i,j] <- summary(ME.model1)$tTable[2,5]
#     ME.N[i,j]<-nobs(ME.model1)
#   }
# }
# 
# n = unlist(data.frame(ME.N))
# coef = unlist(data.frame(ME.coef1))
# se = unlist(data.frame(ME.se1))
# cilo1 = unlist(data.frame(ME.cilo1))
# cihi1 = unlist(data.frame(ME.cihi1))
# pval1 = unlist(data.frame(ME.pval1))
# 
# results5e = cbind(n, coef, se, cilo1, cihi1, pval1, e, o)
# results5e = as.data.frame(results5e)
# 
# results5e$coef = ((2^results5e$coef)-1)*100
# results5e$cilo1 = ((2^results5e$cilo1)-1)*100
# results5e$cihi1 = ((2^results5e$cihi1)-1)*100
# 
# pfas_col = c()
# for (pfas in names(exposure)) {
#   pfas_col = append(pfas_col, rep(pfas, ncol(outcome)))
# }
# 
# results5e$pfas = pfas_col
# 
# results5e$lipid = rep(names(outcome), ncol(exposure))
# 
# colnames(results5e)<-c("N", "beta", "se", "cilo","cihi","p", "pfas", "lipid")
# 
# results5e = results5e[,c("pfas", "lipid", "N", "beta", "se", "cilo","cihi","p")]
# ####write.csv(all.results,"crude_models_mixed_unadjonly_210831.csv")
# 
# results5e[which(results5e$p < .05), ]

```

```{r}

# results5e = merge(results5e, lipid_paths[,which(names(lipid_paths) != 'lipid')],
#                         by.x = 'lipid',
#                         by.y = 'log_names',
#                         all.x = TRUE)
# 
# results5e = merge(results5e, pfas_labels[,c('working_name', 'variable_name', 'full_name')],
#                   by.x = 'pfas',
#                   by.y = 'working_name',
#                   all.x = TRUE)
# 
# ###write.csv(results5e, "/Users/Himal/Biostatistics PhD/ART Lab/pfas_lipids_results5e_20230804.csv", row.names = FALSE)

```

```{r, fig.height=15, fig.width=15}

# matrix.please<-function(x) {
#     m<-as.matrix(x[,-1])
#     rownames(m)<-x[,1]
#     m
# }
# 
# results5e_beta = spread(results5e[,c('pathway', 'lipid_abbr', 'beta', 'variable_name')], variable_name, beta)
# results5e_beta <- arrange(results5e_beta, pathway, lipid_abbr)
# results5e_beta = matrix.please(results5e_beta[, which(names(results5e_beta) != 'pathway')])
# 
# bgcolors = matrix("white", nrow(results5e_beta), ncol(results5e_beta), dimnames = dimnames(results5e_beta))
# bgcolors[1:15,] <- "white"
# bgcolors[16:34,] <- "#FFFFE080"
# bgcolors[35:45,] <- "#EEFFEE80"
# bgcolors[46:50,] <- "#EEEEFF80"
# 
# results5e_p = spread(results5e[,c('pathway', 'lipid_abbr', 'p', 'variable_name')], variable_name, p)
# results5e_p <- arrange(results5e_p, pathway, lipid_abbr)
# results5e_p = matrix.please(results5e_p[,which(names(results5e_p) != 'pathway')])
# 
# colnames(results5e_beta) = toupper(colnames(results5e_beta))
# 
# corrplot(results5e_beta, tl.col = "black", tl.srt = 45, is.corr = FALSE, bg = bgcolors, cl.pos = "r", cl.ratio = .3, p.mat = results5e_p, sig.level = .05, insig = "pch", pch = 4, pch.col = "black", pch.cex = 2)

```

#### Model Set 5F Multi-Level iKids and CIOB Sensitivity Race Adjusted Pairwise Quartile of log transformed PFAS (Age, Education, Pre-preg BMI, Parity)

```{r}

di = df[which(df$cohort %in% c('ciob', 'ikids')), c(2, 174, 81, 175, 80, 176,4:53,54,56,58,60,62,63,64, 177)]

for (name in names(di[,7:63])) {
  di[,name] = log(di[,name])
  names(di)[names(di) == name] <- paste(name, '_log', sep = '')
  
}

for (name in names(di[,57:63])) {
  di[ ,name] = cut(di[,name], quantile(di[,name]), include.lowest = TRUE, labels = FALSE)
}

## change the column number ranges below to match the new dataset
## nrow is PFAS
## ncol is lipids
ME.coef1 <- matrix(NA, nrow=3*ncol(di[,57:63]), ncol=ncol(di[,7:56]))
ME.se1 <- matrix(NA, nrow=3*ncol(di[,57:63]), ncol=ncol(di[,7:56]))
ME.sdi <- matrix(NA, nrow=3*ncol(di[,57:63]), ncol=ncol(di[,7:56]))
ME.pval1 <- matrix(NA, nrow=3*ncol(di[,57:63]), ncol=ncol(di[,7:56]))
ME.cihi1<- matrix(NA, nrow=3*ncol(di[,57:63]), ncol=ncol(di[,7:56]))
ME.cilo1<- matrix(NA, nrow=3*ncol(di[,57:63]), ncol=ncol(di[,7:56]))
ME.N<-matrix(NA,nrow=3*ncol(di[,57:63]), ncol=ncol(di[,7:56]))
ME.E<-matrix(NA,nrow=3*ncol(di[,57:63]), ncol=ncol(di[,7:56]))
ME.O<-matrix(NA,nrow=3*ncol(di[,57:63]), ncol=ncol(di[,7:56]))


#change column rows for exposures to reflect your columns for pfas
#change column rows for outcome to reflect the lipids
exposure<-di[,57:63]
outcome<-di[,7:56]

#loop; run this loop for each cohort separately
for(i in 1:ncol(exposure)){
  for(j in 1:ncol(ME.coef1)){
    dat.tmp <- data.frame(
      E = exposure[,i],
      O = outcome[,j],
      echo_flag = as.factor(di$cohort),
      #m_race = as.factor(di$m_race),
      m_age = di$m_age,
      m_educ = di$m_educ,
      prepreg_BMI = di$prepreg_BMI,
      parity_coded = di$parity_coded,
      ga_visit = di$ga_visit,
      exp_name = names(exposure)[i],
      out_name = names(outcome)[j]
    )
    ME.model1 <- lme(O ~ as.factor(E) + m_age + m_educ + prepreg_BMI + parity_coded + ga_visit, random = ~1 | echo_flag, data = dat.tmp, na.action = na.omit)
    ME.coef1[(i+2*(i-1)):((i+2*(i-1))+2),j] <- summary(ME.model1)$tTable[2:4,1]
    ME.se1[(i+2*(i-1)):((i+2*(i-1))+2),j] <- summary(ME.model1)$tTable[2:4,2]
    ME.sdi[(i+2*(i-1)):((i+2*(i-1))+2),j] <- summary(ME.model1)$tTable[2:4,2]
    ME.pval1[(i+2*(i-1)):((i+2*(i-1))+2),j] <- summary(ME.model1)$tTable[2:4,5]
    ME.N[(i+2*(i-1)):((i+2*(i-1))+2),j]<-rep(nobs(ME.model1), 3)
    ME.E[(i+2*(i-1)):((i+2*(i-1))+2),j]<- c(paste(unique(dat.tmp$exp_name), "_q2", sep = ""), paste(unique(dat.tmp$exp_name), "_q3", sep = ""), paste(unique(dat.tmp$exp_name), "_q4", sep = ""))
    ME.O[(i+2*(i-1)):((i+2*(i-1))+2),j]<- rep(unique(dat.tmp$out_name), 3)
  }
}

n = unlist(data.frame(ME.N))
coef = unlist(data.frame(ME.coef1))
se = unlist(data.frame(ME.se1))
pval1 = unlist(data.frame(ME.pval1))
e = unlist(data.frame(ME.E))
o = unlist(data.frame(ME.O))

results5f = cbind(n, coef, se, pval1, e, o)
results5f = as.data.frame(results5f)

results5f$n = as.numeric(results5f$n)
results5f$coef = as.numeric(results5f$coef)
results5f$se = as.numeric(results5f$se)
results5f$pval1 = as.numeric(results5f$pval1)

# for(i in 1:nrow(results5f)){
#   e_val[i] = evalue(OLS(results5f[i,]$coef, results5f[i,]$sigma), se = results5f[i,]$se, delta = 1)
# }
  
results5f$coef = (exp(results5f$coef)-1)*100

colnames(results5f)<-c("N", "beta", "se", "p", "pfas", "lipid")

results5f = results5f[,c("pfas", "lipid", "N", "beta", "se", "p")]
####write.csv(all.results,"crude_models_ikidsonly_210831.csv")

results5f[which(results5f$p < .05), ]

```

```{r}

results5f$pfas_q = results5f$pfas

results5f$pfas = sub("_[^_]+$", "", results5f$pfas)

results5f = merge(results5f, lipid_paths[,which(names(lipid_paths) != 'lipid')],
                        by.x = 'lipid',
                        by.y = 'log_names',
                        all.x = TRUE)

results5f = merge(results5f, pfas_labels[,c('working_name', 'variable_name', 'full_name')],
                  by.x = 'pfas',
                  by.y = 'working_name',
                  all.x = TRUE)

#write.csv(results5f, "/Users/Himal/Biostatistics PhD/ART Lab/pfas_lipids_results5f_20240318.csv", row.names = FALSE)

```

### Meta-Analysis all 3 Cohorts

```{r}

results1bcopy = results1b1[,c('pathway', 'lipid_abbr', 'variable_name', 'N', 'beta', 'se')]
names(results1bcopy) = c('pathway', 'lipid_abbr', 'variable_name', 'protect_N', 'protect_beta', 'protect_se')

results2bcopy = results2b1[,c('pathway', 'lipid_abbr', 'variable_name', 'N', 'beta', 'se')]
names(results2bcopy) = c('pathway', 'lipid_abbr', 'variable_name', 'ciob_N', 'ciob_beta', 'ciob_se')

results3bcopy = results3b1[,c('pathway', 'lipid_abbr', 'variable_name', 'N', 'beta', 'se')]
names(results3bcopy) = c('pathway', 'lipid_abbr', 'variable_name', 'ikids_N', 'ikids_beta', 'ikids_se')

```

#### Model Set 6B Meta-Analysis of Adjusted Models Across all 3 Cohorts 

```{r}

meta3 = merge(results1bcopy, results2bcopy,
              by.x = c('pathway', 'lipid_abbr', 'variable_name'),
              by.y = c('pathway', 'lipid_abbr', 'variable_name'))

meta3 = merge(meta3, results3bcopy,
              by.x = c('pathway', 'lipid_abbr', 'variable_name'),
              by.y = c('pathway', 'lipid_abbr', 'variable_name'))

meta3$protect_w = 1/(meta3$protect_se^2)
meta3$ciob_w = 1/(meta3$ciob_se^2)
meta3$ikids_w = 1/(meta3$ikids_se^2)

meta3$se = sqrt(1/(meta3$protect_w + meta3$ciob_w + meta3$ikids_w))

meta3$beta = (meta3$protect_beta*meta3$protect_w + meta3$ciob_beta*meta3$ciob_w + meta3$ikids_beta*meta3$ikids_w)/(meta3$protect_w + meta3$ciob_w + meta3$ikids_w)

meta3$Z = meta3$beta/meta3$se

meta3$p = 2*pnorm(-abs(meta3$Z))

meta3$cilo1 = meta3$beta-1.96*(meta3$se)
meta3$cihi1 = meta3$beta+1.96*(meta3$se)

meta3$doubling_coef = ((2^meta3$beta)-1)*100
meta3$doubling_cilo1 = ((2^meta3$cilo1)-1)*100
meta3$doubling_cihi1 = ((2^meta3$cihi1)-1)*100

#write.csv(meta3, "/Users/Himal/Biostatistics PhD/ART Lab/pfas_lipids_results6b_20240318.csv", row.names = FALSE)

```

```{r, fig.height=15, fig.width=15}

matrix.please<-function(x) {
    m<-as.matrix(x[,-1])
    rownames(m)<-x[,1]
    m
}

meta3_beta = spread(meta3[,c('pathway', 'lipid_abbr', 'variable_name', 'doubling_coef')], variable_name, doubling_coef)
meta3_beta <- arrange(meta3_beta, pathway, lipid_abbr)
meta3_beta = matrix.please(meta3_beta[, which(names(meta3_beta) != 'pathway')])

bgcolors = matrix("white", nrow(meta3_beta), ncol(meta3_beta), dimnames = dimnames(meta3_beta))
bgcolors[1:15,] <- "white"
bgcolors[16:34,] <- "#FFFFE080"
bgcolors[35:45,] <- "#EEFFEE80"
bgcolors[46:50,] <- "#EEEEFF80"

meta3_p = spread(meta3[,c('pathway', 'lipid_abbr', 'p', 'variable_name')], variable_name, p)
meta3_p <- arrange(meta3_p, pathway, lipid_abbr)
meta3_p = matrix.please(meta3_p[,which(names(meta3_p) != 'pathway')])

colnames(meta3_beta) = toupper(colnames(meta3_beta))

corrplot(meta3_beta, tl.col = "black", tl.srt = 45, is.corr = FALSE, bg = bgcolors, cl.pos = "n", cl.ratio = 2, p.mat = meta3_p, sig.level = .05, insig = "pch", pch = 4, pch.col = "black", pch.cex = 2, col.lim = c(-10, 25))
segments(.5, 35.5, 2.5, 35.5, lwd = 2)
segments(.5, 16.5, 2.5, 16.5, lwd = 2)
segments(.5, 5.5, 2.5, 5.5, lwd = 2)

```

### Meta-Analysis iKids/CIOB Cohorts

#### Model Set 7B Meta-Analysis of Adjusted Models Across iKids/CIOB

```{r}

meta2 = merge(results2bcopy, results3bcopy,
              by.x = c('pathway', 'lipid_abbr', 'variable_name'),
              by.y = c('pathway', 'lipid_abbr', 'variable_name'))

meta2$ciob_w = 1/(meta2$ciob_se^2)
meta2$ikids_w = 1/(meta2$ikids_se^2)

meta2$se = sqrt(1/(meta2$ciob_w + meta2$ikids_w))

meta2$beta = (meta2$ciob_beta*meta2$ciob_w + meta2$ikids_beta*meta2$ikids_w)/(meta2$ciob_w + meta2$ikids_w)

meta2$Z = meta2$beta/meta2$se

meta2$p = 2*pnorm(-abs(meta2$Z))

meta2$cilo1 = meta2$beta-1.96*(meta2$se)
meta2$cihi1 = meta2$beta+1.96*(meta2$se)

meta2$doubling_coef = ((2^meta2$beta)-1)*100
meta2$doubling_cilo1 = ((2^meta2$cilo1)-1)*100
meta2$doubling_cihi1 = ((2^meta2$cihi1)-1)*100

#write.csv(meta2, "/Users/Himal/Biostatistics PhD/ART Lab/pfas_lipids_results7b_20240318.csv", row.names = FALSE)

```

```{r, fig.height=15, fig.width=15}

matrix.please<-function(x) {
    m<-as.matrix(x[,-1])
    rownames(m)<-x[,1]
    m
}

meta2_beta = spread(meta2[,c('pathway', 'lipid_abbr', 'doubling_coef', 'variable_name')], variable_name, doubling_coef)
meta2_beta <- arrange(meta2_beta, pathway, lipid_abbr)
meta2_beta = matrix.please(meta2_beta[, which(names(meta2_beta) != 'pathway')])

bgcolors = matrix("white", nrow(meta2_beta), ncol(meta2_beta), dimnames = dimnames(meta2_beta))
bgcolors[1:15,] <- "white"
bgcolors[16:34,] <- "#FFFFE080"
bgcolors[35:45,] <- "#EEFFEE80"
bgcolors[46:50,] <- "#EEEEFF80"

meta2_p = spread(meta2[,c('pathway', 'lipid_abbr', 'p', 'variable_name')], variable_name, p)
meta2_p <- arrange(meta2_p, pathway, lipid_abbr)
meta2_p = matrix.please(meta2_p[,which(names(meta2_p) != 'pathway')])

colnames(meta2_beta) = toupper(colnames(meta2_beta))

corrplot(meta2_beta, tl.col = "black", tl.srt = 45, is.corr = FALSE, bg = bgcolors, cl.pos = "r", cl.ratio = .4, p.mat = meta2_p, sig.level = .05, insig = "pch", pch = 4, pch.col = "black", pch.cex = 2, col.lim = c(-10, 25))
segments(.5, 35.5, 7.5, 35.5, lwd = 2)
segments(.5, 16.5, 7.5, 16.5, lwd = 2)
segments(.5, 5.5, 7.5, 5.5, lwd = 2)

```

### Quantile G-Computation

#### Model Set 8 - QGC All Covariates

```{r}

di = df[which(df$cohort %in% c('ciob', 'ikids')), c(2, 174, 81, 175, 80, 176,4:53,54,56,58,60,62,63,64, 177)]
#subset dataset to only variables needed to then create a dataset without any missing observations
di<-na.omit(di)

for (name in names(di[,7:56])) {
  di[,name] = log(di[,name])
  names(di)[names(di) == name] <- paste(name, '_log', sep = '')
  
}

for (name in names(di[,57:63])) {
  di[,name] = scale(di[,name])
  names(di)[names(di) == name] <- paste(name, '_log', sep = '')
  
}

#set seed
set.seed(1234)

## change the column number ranges below to match the new dataset
## nrow is PFAS
## ncol is lipids
ME.psi <- matrix(NA, nrow = 1, ncol = ncol(di[,7:56]))
ME.ci.ll <- matrix(NA, nrow = 1, ncol = ncol(di[,7:56]))
ME.ci.ul <- matrix(NA, nrow = 1, ncol = ncol(di[,7:56]))
ME.posw <- matrix(NA, nrow = 1, ncol = ncol(di[,7:56]))
ME.negw <- matrix(NA, nrow = 1, ncol = ncol(di[,7:56]))
ME.O <- matrix(NA, nrow = 1, ncol = ncol(di[,7:56]))
ME.pfna <- matrix(NA, nrow = 1, ncol = ncol(di[,7:56]))
ME.pfdea <- matrix(NA, nrow = 1, ncol = ncol(di[,7:56]))
ME.pfoa <- matrix(NA, nrow = 1, ncol = ncol(di[,7:56]))
ME.me_pfosa_acoh <- matrix(NA, nrow = 1, ncol = ncol(di[,7:56]))
ME.pfuda <- matrix(NA, nrow = 1, ncol = ncol(di[,7:56]))
ME.pfhxs <- matrix(NA, nrow = 1, ncol = ncol(di[,7:56]))
ME.pfos <- matrix(NA, nrow = 1, ncol = ncol(di[,7:56]))

#change column rows for exposures to reflect your columns for pfas
#change column rows for outcome to reflect the lipids
exposure<-di[,57:63]
outcome<-di[,7:56]

#loop; run this loop for each cohort separately
for(i in 1:ncol(ME.psi)){
      dat.tmp <- data.frame(
      O = outcome[,i],
      pfna_log = di$pfna_log,
      pfdea_log = di$pfdea_log,
      pfoa_log = di$pfoa_log,
      me_pfosa_acoh_log = di$me_pfosa_acoh_log,
      pfuda_log = di$pfuda_log,
      pfhxs_log = di$pfhxs_log,
      pfos_log = di$pfos_log,
      cohort = as.factor(di$cohort),
      m_age = di$m_age,
      m_educ = di$m_educ,
      prepreg_BMI = di$prepreg_BMI,
      parity_coded = di$parity_coded,
      ga_visit = di$ga_visit,
      out_name = names(outcome)[i]      
    )
    xnm <-c("pfna_log", "pfdea_log", "pfoa_log", "me_pfosa_acoh_log", "pfuda_log", "pfhxs_log", "pfos_log")
    qgcomp_all<-qgcomp.noboot(O ~ as.factor(cohort) + m_age + as.factor(m_educ) + prepreg_BMI + parity_coded + ga_visit + pfna_log+pfdea_log+pfoa_log+me_pfosa_acoh_log+pfuda_log+pfhxs_log+pfos_log, 
                          expnms=xnm, dat.tmp, family=gaussian(), q=4) 
  
    # ME.psi[1,i]<-round(qgcomp_all$psi,2) # extract overall mixture estimate
    # ME.ci.ll[1,i]<-round(qgcomp_all$ci.coef,2)[2] #extract CI for mixture
    # ME.ci.ul[1,i]<-round(qgcomp_all$ci.coef,2)[4] #extract CI for mixture
    # ME.posw[1,i]<-round(qgcomp_all$pos.psi,2) #extract sum of positive weights for mixture
    # ME.negw[1,i]<-round(qgcomp_all$neg.psi,2) #extract sum of negative weights for mixture
    # ME.O[1,i] <- unique(dat.tmp$out_name)
    # ME.pfna[1,i] <- qgcomp_all$fit$coefficients[8]
    # ME.pfdea[1,i] <- qgcomp_all$fit$coefficients[9]
    # ME.pfoa[1,i] <- qgcomp_all$fit$coefficients[10]
    # ME.me_pfosa_acoh[1,i] <- qgcomp_all$fit$coefficients[11]
    # ME.pfuda[1,i] <- qgcomp_all$fit$coefficients[12]
    # ME.pfhxs[1,i] <- qgcomp_all$fit$coefficients[13]
    # ME.pfos[1,i] <- qgcomp_all$fit$coefficients[14]
    
    ME.psi[1,i]<-round(qgcomp_all$psi,4) # extract overall mixture estimate
    ME.ci.ll[1,i]<-round(qgcomp_all$ci.coef,4)[2] #extract CI for mixture
    ME.ci.ul[1,i]<-round(qgcomp_all$ci.coef,4)[4] #extract CI for mixture
    ME.posw[1,i]<-round(qgcomp_all$pos.psi,4) #extract sum of positive weights for mixture
    ME.negw[1,i]<-round(qgcomp_all$neg.psi,4) #extract sum of negative weights for mixture
    ME.O[1,i] <- unique(dat.tmp$out_name)
    ME.pfna[1,i] <- qgcomp_all$fit$coefficients[10]
    ME.pfdea[1,i] <- qgcomp_all$fit$coefficients[11]
    ME.pfoa[1,i] <- qgcomp_all$fit$coefficients[12]
    ME.me_pfosa_acoh[1,i] <- qgcomp_all$fit$coefficients[13]
    ME.pfuda[1,i] <- qgcomp_all$fit$coefficients[14]
    ME.pfhxs[1,i] <- qgcomp_all$fit$coefficients[15]
    ME.pfos[1,i] <- qgcomp_all$fit$coefficients[16]
}

psi = unlist(data.frame(ME.psi))
ci_ll = unlist(data.frame(ME.ci.ll))
ci_ul = unlist(data.frame(ME.ci.ul))
negw = unlist(data.frame(ME.negw))
posw = unlist(data.frame(ME.posw))
o = unlist(data.frame(ME.O))
pfna = unlist(data.frame(ME.pfna))
pfdea = unlist(data.frame(ME.pfdea))
pfoa = unlist(data.frame(ME.pfoa))
me_pfosa_acoh = unlist(data.frame(ME.me_pfosa_acoh))
pfuda = unlist(data.frame(ME.pfuda))
pfhxs = unlist(data.frame(ME.pfhxs))
pfos = unlist(data.frame(ME.pfos))

results8b = cbind(psi, ci_ll, ci_ul, negw, posw, o, pfna, pfdea, pfoa, me_pfosa_acoh, pfuda, pfhxs, pfos)
results8b = as.data.frame(results8b)

results8b$psi = as.numeric(results8b$psi)
results8b$ci_ll = as.numeric(results8b$ci_ll)
results8b$ci_ul = as.numeric(results8b$ci_ul)
results8b$negw = as.numeric(results8b$negw)
results8b$posw = as.numeric(results8b$posw)

names(results8b) = c("psi", '95% CI Lower', '95% CI Upper', 'Negative Weight', "Positive Weight", "lipid", "PFNA Weight", "PFDEA Weight", "PFOA Weight", "Me-PFOSA-AcOH Weight", "PFUDA Weight", "PHFxS Weight", "PFOS Weight")

results8b = merge(results8b, lipid_paths[,which(names(lipid_paths) != 'lipid')],
                        by.x = 'lipid',
                        by.y = 'log_names',
                        all.x = TRUE)

results8b$`95% CI Lower` = round(results8b$`95% CI Lower`, 4)

results8b = results8b[,c("pathway", "lipid_abbr", "psi", '95% CI Lower', '95% CI Upper', 'Negative Weight', "Positive Weight", "PFNA Weight", "PFDEA Weight", "PFOA Weight", "Me-PFOSA-AcOH Weight", "PFUDA Weight", "PHFxS Weight", "PFOS Weight")]

results8b = merge(results1b[which(results1b$pfas == 'pfna_log'),c('pathway', 'lipid_abbr')], results8b,
                  by = c('pathway', 'lipid_abbr'),
                  all.x = TRUE)

results8b$perc_change_psi = (exp(results8b$psi)-1)*100
results8b$'Perc Change 95% CI Lower' = (exp(results8b$'95% CI Lower')-1)*100
results8b$'Perc Change 95% CI Upper' = (exp(results8b$'95% CI Upper')-1)*100

#write.csv(results8b, "/Users/Himal/Biostatistics PhD/ART Lab/pfas_lipids_results8b_20240318.csv", row.names = FALSE)

```

```{r, fig.height=25, fig.width=20}

results8b_out = results8b[c("pathway", "lipid_abbr", "perc_change_psi", "Perc Change 95% CI Lower", "Perc Change 95% CI Upper")]
names(results8b_out) = c("pathway", "lipid", "mean", "lower", "upper")

# forestplot(labeltext = c(results8b_out[ ,c("pathway", "lipid")]),
#             mean = results8b_out$mean,
#             lower = results8b_out$lower,
#             upper = results8b_out$upper,
#             xlab = "Exposure Weight",
#             xlog = FALSE,
#             clip = (c(-20, 70)),
#             xticks = seq(-20, 70, 10),
#             title = '% Change in Bioactive Lipid as a Result of Simultaenously Increasing All Log-PFAS by 1 Quartile',
#             boxsize = .25) %>%
#    fp_add_header(pathway = c('', 'Pathway'),
#             lipid = c('', 'Lipid')) %>%
#    fp_set_style(box = "royalblue",
#             line = "darkblue")  %>%
#    fp_set_zebra_style("#EFEFEF")

styles <- fpShapesGp(
  lines = list(
    gpar(col = "black"),
    gpar(col = "black"),
    gpar(col = "black"),
    gpar(col = "black"),
    gpar(col = "#9D2235"),
    gpar(col = "black"),
    gpar(col = "black"),
    gpar(col = "black"),
    gpar(col = "#9D2235"),
    gpar(col = "#9D2235"),
    gpar(col = "black"),
    gpar(col = "black"),
    gpar(col = "black"),
    gpar(col = "black"),
    gpar(col = "black"),
    gpar(col = "black"),
    gpar(col = "black"),
    gpar(col = "black"),
    gpar(col = "#9D2235"),
    gpar(col = "black"),
    gpar(col = "black"),
    gpar(col = "black"),
    gpar(col = "black"),
    gpar(col = "black"),
    gpar(col = "black"),
    gpar(col = "black"),
    gpar(col = "black"),
    gpar(col = "#9D2235"),
    gpar(col = "black"),
    gpar(col = "black"),
    gpar(col = "black"),
    gpar(col = "black"),
    gpar(col = "black"),
    gpar(col = "black"),
    gpar(col = "black"),
    gpar(col = "#9D2235"),
    gpar(col = "black"),
    gpar(col = "black"),
    gpar(col = "black"),
    gpar(col = "#9D2235"),
    gpar(col = "#9D2235"),
    gpar(col = "black"),
    gpar(col = "black"),
    gpar(col = "black"),
    gpar(col = "black"),
    gpar(col = "#9D2235"),
    gpar(col = "black"),
    gpar(col = "black"),
    gpar(col = "black"),
    gpar(col = "black")
  ),
  box = list(
    gpar(fill = "black"),
    gpar(fill = "black"),
    gpar(fill = "black"),
    gpar(fill = "black"),
    gpar(fill = "#9D2235"),
    gpar(fill = "black"),
    gpar(fill = "black"),
    gpar(fill = "black"),
    gpar(fill = "#9D2235"),
    gpar(fill = "#9D2235"),
    gpar(fill = "black"),
    gpar(fill = "black"),
    gpar(fill = "black"),
    gpar(fill = "black"),
    gpar(fill = "black"),
    gpar(fill = "black"),
    gpar(fill = "black"),
    gpar(fill = "black"),
    gpar(fill = "#9D2235"),
    gpar(fill = "black"),
    gpar(fill = "black"),
    gpar(fill = "black"),
    gpar(fill = "black"),
    gpar(fill = "black"),
    gpar(fill = "black"),
    gpar(fill = "black"),
    gpar(fill = "black"),
    gpar(fill = "#9D2235"),
    gpar(fill = "black"),
    gpar(fill = "black"),
    gpar(fill = "black"),
    gpar(fill = "black"),
    gpar(fill = "black"),
    gpar(fill = "black"),
    gpar(fill = "black"),
    gpar(fill = "#9D2235"),
    gpar(fill = "black"),
    gpar(fill = "black"),
    gpar(fill = "black"),
    gpar(fill = "#9D2235"),
    gpar(fill = "#9D2235"),
    gpar(fill = "black"),
    gpar(fill = "black"),
    gpar(fill = "black"),
    gpar(fill = "black"),
    gpar(fill = "#9D2235"),
    gpar(fill = "black"),
    gpar(fill = "black"),
    gpar(fill = "black"),
    gpar(fill = "black")
  ) 
)

# forestplot(labeltext = c(results8b_out[ ,c("lipid")]),
#             mean = results8b_out$mean,
#             lower = results8b_out$lower,
#             upper = results8b_out$upper,
#             xlab = "% Change in Bioactive Lipid",
#             xlog = FALSE,
#             clip = (c(-20, 70)),
#             xticks = seq(-20, 70, 10),
#             title = '% Change in Bioactive Lipid as a Result of Simultaenously Increasing All Log-PFAS by 1 Quartile',
#             txt_gp = fpTxtGp(ticks = gpar(cex=2), xlab = gpar(cex=2), title = gpar(cex = 2.5), label = gpar(cex = 2)),
#             boxsize = .3,
#             lwd.ci = 2) %>%
#    #fp_add_header(lipid = c('', 'Lipid')) %>%
#    fp_set_style(box = "royalblue",
#             line = "darkblue")  %>%
#    fp_set_zebra_style("#EFEFEF")

forestplot(labeltext = c(results8b_out[ ,c("lipid")]),
            mean = results8b_out$mean,
            lower = results8b_out$lower,
            upper = results8b_out$upper,
            xlab = "% Change in Bioactive Lipid",
            xlog = FALSE,
            clip = (c(-20, 70)),
            xticks = seq(-20, 70, 10),
            title = '% Change in Bioactive Lipid as a Result of Simultaenously Increasing All Log-PFAS by 1 Quartile',
            txt_gp = fpTxtGp(ticks = gpar(cex=2), xlab = gpar(cex=2), title = gpar(cex = 2.5), label = gpar(cex = 2)),
            boxsize = .3,
            lwd.ci = 2,
            shapes_gp = styles) %>%
   fp_set_zebra_style("#EFEFEF")

```

#### Model Set 8QGC_COV - QGC Covariate Sensitivity Analysis

```{r}

cov_com = c()

for (i in 1:4) {
  comb = combn(c('m_age', 'as.factor(m_educ)', 'prepreg_BMI', 'parity_coded', 'ga_visit'), m = i)
  comb_list = as.list(data.frame(comb))
  for (j in 1:length(comb_list)) {
    cov_com = append(cov_com, list(paste(unlist(comb_list[j]))))
  }
}

```

```{r}

di = df[which(df$cohort %in% c('ciob', 'ikids')), c(2, 174, 81, 175, 80, 176,4:53,54,56,58,60,62,63,64, 177)]
#subset dataset to only variables needed to then create a dataset without any missing observations
di<-na.omit(di)

df_out = data.frame()

for (name in names(di[,7:56])) {
  di[,name] = log(di[,name])
  names(di)[names(di) == name] <- paste(name, '_log', sep = '')
  
}

for (name in names(di[,57:63])) {
  di[,name] = scale(di[,name])
  names(di)[names(di) == name] <- paste(name, '_log', sep = '')
  
}

#set seed
set.seed(1234)

## change the column number ranges below to match the new dataset
## nrow is PFAS
## ncol is lipids
ME.psi <- matrix(NA, nrow = 1, ncol = ncol(di[,7:56]))
ME.ci.ll <- matrix(NA, nrow = 1, ncol = ncol(di[,7:56]))
ME.ci.ul <- matrix(NA, nrow = 1, ncol = ncol(di[,7:56]))
ME.posw <- matrix(NA, nrow = 1, ncol = ncol(di[,7:56]))
ME.negw <- matrix(NA, nrow = 1, ncol = ncol(di[,7:56]))
ME.O <- matrix(NA, nrow = 1, ncol = ncol(di[,7:56]))
ME.pfna <- matrix(NA, nrow = 1, ncol = ncol(di[,7:56]))
ME.pfdea <- matrix(NA, nrow = 1, ncol = ncol(di[,7:56]))
ME.pfoa <- matrix(NA, nrow = 1, ncol = ncol(di[,7:56]))
ME.me_pfosa_acoh <- matrix(NA, nrow = 1, ncol = ncol(di[,7:56]))
ME.pfuda <- matrix(NA, nrow = 1, ncol = ncol(di[,7:56]))
ME.pfhxs <- matrix(NA, nrow = 1, ncol = ncol(di[,7:56]))
ME.pfos <- matrix(NA, nrow = 1, ncol = ncol(di[,7:56]))

#change column rows for exposures to reflect your columns for pfas
#change column rows for outcome to reflect the lipids
exposure<-di[,57:63]
outcome<-di[,7:56]

for (covs in cov_com) {
#loop; run this loop for each cohort separately
  for(i in 1:ncol(ME.psi)){
        dat.tmp <- data.frame(
        O = outcome[,i],
        pfna_log = di$pfna_log,
        pfdea_log = di$pfdea_log,
        pfoa_log = di$pfoa_log,
        me_pfosa_acoh_log = di$me_pfosa_acoh_log,
        pfuda_log = di$pfuda_log,
        pfhxs_log = di$pfhxs_log,
        pfos_log = di$pfos_log,
        cohort = as.factor(di$cohort),
        m_age = di$m_age,
        m_educ = di$m_educ,
        prepreg_BMI = di$prepreg_BMI,
        parity_coded = di$parity_coded,
        ga_visit = di$ga_visit,
        out_name = names(outcome)[i]      
      )
      xnm <-c("pfna_log", "pfdea_log", "pfoa_log", "me_pfosa_acoh_log", "pfuda_log", "pfhxs_log", "pfos_log")
      formula = as.formula(paste("O ~ as.factor(cohort) +pfna_log+pfdea_log+pfoa_log+me_pfosa_acoh_log+pfuda_log+pfhxs_log+pfos_log", paste(unlist(covs), collapse = " + "), sep = " + "))
      qgcomp_all<-qgcomp.noboot(formula, expnms=xnm, dat.tmp, family=gaussian(), q=4) 
    
      # ME.psi[1,i]<-round(qgcomp_all$psi,2) # extract overall mixture estimate
      # ME.ci.ll[1,i]<-round(qgcomp_all$ci.coef,2)[2] #extract CI for mixture
      # ME.ci.ul[1,i]<-round(qgcomp_all$ci.coef,2)[4] #extract CI for mixture
      # ME.posw[1,i]<-round(qgcomp_all$pos.psi,2) #extract sum of positive weights for mixture
      # ME.negw[1,i]<-round(qgcomp_all$neg.psi,2) #extract sum of negative weights for mixture
      # ME.O[1,i] <- unique(dat.tmp$out_name)
      # ME.pfna[1,i] <- qgcomp_all$fit$coefficients[8]
      # ME.pfdea[1,i] <- qgcomp_all$fit$coefficients[9]
      # ME.pfoa[1,i] <- qgcomp_all$fit$coefficients[10]
      # ME.me_pfosa_acoh[1,i] <- qgcomp_all$fit$coefficients[11]
      # ME.pfuda[1,i] <- qgcomp_all$fit$coefficients[12]
      # ME.pfhxs[1,i] <- qgcomp_all$fit$coefficients[13]
      # ME.pfos[1,i] <- qgcomp_all$fit$coefficients[14]
      
      ME.psi[1,i]<-round(qgcomp_all$psi,4) # extract overall mixture estimate
      ME.ci.ll[1,i]<-round(qgcomp_all$ci.coef,4)[2] #extract CI for mixture
      ME.ci.ul[1,i]<-round(qgcomp_all$ci.coef,4)[4] #extract CI for mixture
      ME.posw[1,i]<-round(qgcomp_all$pos.psi,4) #extract sum of positive weights for mixture
      ME.negw[1,i]<-round(qgcomp_all$neg.psi,4) #extract sum of negative weights for mixture
      ME.O[1,i] <- unique(dat.tmp$out_name)
      ME.pfna[1,i] <- qgcomp_all$fit$coefficients[3]
      ME.pfdea[1,i] <- qgcomp_all$fit$coefficients[4]
      ME.pfoa[1,i] <- qgcomp_all$fit$coefficients[5]
      ME.me_pfosa_acoh[1,i] <- qgcomp_all$fit$coefficients[6]
      ME.pfuda[1,i] <- qgcomp_all$fit$coefficients[7]
      ME.pfhxs[1,i] <- qgcomp_all$fit$coefficients[8]
      ME.pfos[1,i] <- qgcomp_all$fit$coefficients[9]
  }
  psi = unlist(data.frame(ME.psi))
  ci_ll = unlist(data.frame(ME.ci.ll))
  ci_ul = unlist(data.frame(ME.ci.ul))
  negw = unlist(data.frame(ME.negw))
  posw = unlist(data.frame(ME.posw))
  o = unlist(data.frame(ME.O))
  pfna = unlist(data.frame(ME.pfna))
  pfdea = unlist(data.frame(ME.pfdea))
  pfoa = unlist(data.frame(ME.pfoa))
  me_pfosa_acoh = unlist(data.frame(ME.me_pfosa_acoh))
  pfuda = unlist(data.frame(ME.pfuda))
  pfhxs = unlist(data.frame(ME.pfhxs))
  pfos = unlist(data.frame(ME.pfos))
  
  resultsqgc_cov = cbind(psi, ci_ll, ci_ul, negw, posw, o, pfna, pfdea, pfoa, me_pfosa_acoh, pfuda, pfhxs, pfos)
  resultsqgc_cov = as.data.frame(resultsqgc_cov)
  
  resultsqgc_cov$psi = as.numeric(resultsqgc_cov$psi)
  resultsqgc_cov$ci_ll = as.numeric(resultsqgc_cov$ci_ll)
  resultsqgc_cov$ci_ul = as.numeric(resultsqgc_cov$ci_ul)
  resultsqgc_cov$negw = as.numeric(resultsqgc_cov$negw)
  resultsqgc_cov$posw = as.numeric(resultsqgc_cov$posw)
  
  names(resultsqgc_cov) = c("psi", '95% CI Lower', '95% CI Upper', 'Negative Weight', "Positive Weight", "lipid", "PFNA Weight", "PFDEA Weight", "PFOA Weight", "Me-PFOSA-AcOH Weight", "PFUDA Weight", "PHFxS Weight", "PFOS Weight")
  
  resultsqgc_cov = merge(resultsqgc_cov, lipid_paths[,which(names(lipid_paths) != 'lipid')],
                          by.x = 'lipid',
                          by.y = 'log_names',
                          all.x = TRUE)
  
  resultsqgc_cov$`95% CI Lower` = round(resultsqgc_cov$`95% CI Lower`, 4)
  
  resultsqgc_cov = resultsqgc_cov[,c("pathway", "lipid_abbr", "psi", '95% CI Lower', '95% CI Upper', 'Negative Weight', "Positive Weight", "PFNA Weight", "PFDEA Weight", "PFOA Weight", "Me-PFOSA-AcOH Weight", "PFUDA Weight", "PHFxS Weight", "PFOS Weight")]
  
  resultsqgc_cov = merge(results1b[which(results1b$pfas == 'pfna_log'),c('pathway', 'lipid_abbr')], resultsqgc_cov,
                    by = c('pathway', 'lipid_abbr'),
                    all.x = TRUE)
  
  resultsqgc_cov$perc_change_psi = (exp(resultsqgc_cov$psi)-1)*100
  resultsqgc_cov$'Perc Change 95% CI Lower' = (exp(resultsqgc_cov$'95% CI Lower')-1)*100
  resultsqgc_cov$'Perc Change 95% CI Upper' = (exp(resultsqgc_cov$'95% CI Upper')-1)*100
  
  resultsqgc_cov$covs = paste(unlist(covs), collapse = ", ")
  
  resultsqgc_cov = resultsqgc_cov[,c("pathway", "lipid_abbr", 'covs', 'psi', 'perc_change_psi', 'Perc Change 95% CI Lower', 'Perc Change 95% CI Upper')]
  names(resultsqgc_cov) = c("pathway", "lipid_abbr", 'covs', 'psi', 'Mixture Estimate Percent Change Sens', 'Perc Change 95% CI Lower Sens', 'Perc Change 95% CI Upper Sens')
  
  df_in = read.csv('/Users/Himal/Biostatistics PhD/ART Lab/pfas_lipids_results8b_20240318.csv')
  
  resultsqgc_cov = merge(df_in[,c(1, 2, 15:17)], resultsqgc_cov,
                 by = c("pathway", "lipid_abbr"),
                 all.x = TRUE)
  
  df_out = rbind(df_out, resultsqgc_cov)
}

df_out$Sig_Sens = ifelse(df_out$"Perc Change 95% CI Lower Sens" <= 0 & df_out$"Perc Change 95% CI Upper Sens" >= 0, 0, 1)

#write.csv(df_out, '/Users/Himal/Biostatistics PhD/ART Lab/pfas_lipids_results8covs_sense_20240318.csv', row.names = FALSE)

```

#### Model Set 8MI - QGC All Covariates Multiple Imputation

```{r}

di = df[which(df$cohort %in% c('ciob', 'ikids')), c(2, 174, 81, 175, 80, 176,4:53,54,56,58,60,62,63,64, 177)]
#subset dataset to only variables needed to then create a dataset without any missing observations
di_ikids = di[which(di$cohort == 'ikids'), ]
p_missing <- unlist(lapply(di_ikids, function(x) sum(is.na(x))))/nrow(di_ikids)
sort(p_missing[p_missing > 0], decreasing = TRUE)

di_ciob = di[which(di$cohort == 'ciob'), ]
p_missing <- unlist(lapply(di_ciob, function(x) sum(is.na(x))))/nrow(di_ciob)
sort(p_missing[p_missing > 0], decreasing = TRUE)

set.seed(123)
di_imp = mice(di, maxit=0)
predM <- di_imp$predictorMatrix
meth <- di_imp$method
poly2 <- c("m_race")
log <- c("parity_coded")
meth[log] <- "logreg"
meth[poly2] <- "polyreg"
di_imp2 <- mice(di, m = 10, maxit = 10, 
             predictorMatrix = predM, 
             method = meth, print =  FALSE)
di_imp <- mice::complete(di_imp2, action="long", include = TRUE)

for (name in names(di_imp[,9:58])) {
  di_imp[,name] = log(di_imp[,name])
  names(di_imp)[names(di_imp) == name] <- paste(name, '_log', sep = '')
  
}

for (name in names(di_imp[,59:65])) {
  di_imp[,name] = scale(di_imp[,name])
  names(di_imp)[names(di_imp) == name] <- paste(name, '_log', sep = '')
  
}

#set seed
set.seed(1234)

results8mi = data.frame()

for (k in 1:10) {
  
  di_im = di_imp[which(di_imp$.imp == k), ]

  ## change the column number ranges below to match the new dataset
  ## nrow is PFAS
  ## ncol is lipids
  ME.psi <- matrix(NA, nrow = 1, ncol = ncol(di[,9:58]))
  ME.ci.ll <- matrix(NA, nrow = 1, ncol = ncol(di[,9:58]))
  ME.ci.ul <- matrix(NA, nrow = 1, ncol = ncol(di[,9:58]))
  ME.posw <- matrix(NA, nrow = 1, ncol = ncol(di[,9:58]))
  ME.negw <- matrix(NA, nrow = 1, ncol = ncol(di[,9:58]))
  ME.O <- matrix(NA, nrow = 1, ncol = ncol(di[,9:58]))
  ME.pfna <- matrix(NA, nrow = 1, ncol = ncol(di[,9:58]))
  ME.pfdea <- matrix(NA, nrow = 1, ncol = ncol(di[,9:58]))
  ME.pfoa <- matrix(NA, nrow = 1, ncol = ncol(di[,9:58]))
  ME.me_pfosa_acoh <- matrix(NA, nrow = 1, ncol = ncol(di[,9:58]))
  ME.pfuda <- matrix(NA, nrow = 1, ncol = ncol(di[,9:58]))
  ME.pfhxs <- matrix(NA, nrow = 1, ncol = ncol(di[,9:58]))
  ME.pfos <- matrix(NA, nrow = 1, ncol = ncol(di[,9:58]))
  
  #change column rows for exposures to reflect your columns for pfas
  #change column rows for outcome to reflect the lipids
  exposure<-di_im[,59:65]
  outcome<-di_im[,9:58]
  
  #loop; run this loop for each cohort separately
  for(i in 1:ncol(ME.psi)){
        dat.tmp <- data.frame(
        O = outcome[,i],
        pfna_log = di_im$pfna_log,
        pfdea_log = di_im$pfdea_log,
        pfoa_log = di_im$pfoa_log,
        me_pfosa_acoh_log = di_im$me_pfosa_acoh_log,
        pfuda_log = di_im$pfuda_log,
        pfhxs_log = di_im$pfhxs_log,
        pfos_log = di_im$pfos_log,
        cohort = as.factor(di_im$cohort),
        m_age = di_im$m_age,
        m_educ = di_im$m_educ,
        prepreg_BMI = di_im$prepreg_BMI,
        parity_coded = di_im$parity_coded,
        ga_visit = di_im$ga_visit,
        out_name = names(outcome)[i]      
      )
      xnm <-c("pfna_log", "pfdea_log", "pfoa_log", "me_pfosa_acoh_log", "pfuda_log", "pfhxs_log", "pfos_log")
      qgcomp_all<-qgcomp.noboot(O ~ as.factor(cohort) + m_age + as.factor(m_educ) + ga_visit + prepreg_BMI + parity_coded +pfna_log+pfdea_log+pfoa_log+me_pfosa_acoh_log+pfuda_log+pfhxs_log+pfos_log, 
                            expnms=xnm, dat.tmp, family=gaussian(), q=4) 
    
      # ME.psi[1,i]<-round(qgcomp_all$psi,2) # extract overall mixture estimate
      # ME.ci.ll[1,i]<-round(qgcomp_all$ci.coef,2)[2] #extract CI for mixture
      # ME.ci.ul[1,i]<-round(qgcomp_all$ci.coef,2)[4] #extract CI for mixture
      # ME.posw[1,i]<-round(qgcomp_all$pos.psi,2) #extract sum of positive weights for mixture
      # ME.negw[1,i]<-round(qgcomp_all$neg.psi,2) #extract sum of negative weights for mixture
      # ME.O[1,i] <- unique(dat.tmp$out_name)
      # ME.pfna[1,i] <- qgcomp_all$fit$coefficients[8]
      # ME.pfdea[1,i] <- qgcomp_all$fit$coefficients[9]
      # ME.pfoa[1,i] <- qgcomp_all$fit$coefficients[10]
      # ME.me_pfosa_acoh[1,i] <- qgcomp_all$fit$coefficients[11]
      # ME.pfuda[1,i] <- qgcomp_all$fit$coefficients[12]
      # ME.pfhxs[1,i] <- qgcomp_all$fit$coefficients[13]
      # ME.pfos[1,i] <- qgcomp_all$fit$coefficients[14]
      
      ME.psi[1,i]<-round(qgcomp_all$psi,4) # extract overall mixture estimate
      ME.ci.ll[1,i]<-round(qgcomp_all$ci.coef,4)[2] #extract CI for mixture
      ME.ci.ul[1,i]<-round(qgcomp_all$ci.coef,4)[4] #extract CI for mixture
      ME.posw[1,i]<-round(qgcomp_all$pos.psi,4) #extract sum of positive weights for mixture
      ME.negw[1,i]<-round(qgcomp_all$neg.psi,4) #extract sum of negative weights for mixture
      ME.O[1,i] <- unique(dat.tmp$out_name)
      ME.pfna[1,i] <- qgcomp_all$fit$coefficients[10]
      ME.pfdea[1,i] <- qgcomp_all$fit$coefficients[11]
      ME.pfoa[1,i] <- qgcomp_all$fit$coefficients[12]
      ME.me_pfosa_acoh[1,i] <- qgcomp_all$fit$coefficients[13]
      ME.pfuda[1,i] <- qgcomp_all$fit$coefficients[14]
      ME.pfhxs[1,i] <- qgcomp_all$fit$coefficients[15]
      ME.pfos[1,i] <- qgcomp_all$fit$coefficients[16]
  }
  
  psi = unlist(data.frame(ME.psi))
  ci_ll = unlist(data.frame(ME.ci.ll))
  ci_ul = unlist(data.frame(ME.ci.ul))
  negw = unlist(data.frame(ME.negw))
  posw = unlist(data.frame(ME.posw))
  o = unlist(data.frame(ME.O))
  pfna = unlist(data.frame(ME.pfna))
  pfdea = unlist(data.frame(ME.pfdea))
  pfoa = unlist(data.frame(ME.pfoa))
  me_pfosa_acoh = unlist(data.frame(ME.me_pfosa_acoh))
  pfuda = unlist(data.frame(ME.pfuda))
  pfhxs = unlist(data.frame(ME.pfhxs))
  pfos = unlist(data.frame(ME.pfos))
  
  results8 = cbind(psi, ci_ll, ci_ul, negw, posw, o, pfna, pfdea, pfoa, me_pfosa_acoh, pfuda, pfhxs, pfos)
  results8 = as.data.frame(results8)
  
  results8$psi = as.numeric(results8$psi)
  results8$ci_ll = as.numeric(results8$ci_ll)
  results8$ci_ul = as.numeric(results8$ci_ul)
  results8$negw = as.numeric(results8$negw)
  results8$posw = as.numeric(results8$posw)
  
  names(results8) = c("psi", '95% CI Lower', '95% CI Upper', 'Negative Weight', "Positive Weight", "lipid", "PFNA Weight", "PFDEA Weight", "PFOA Weight", "Me-PFOSA-AcOH Weight", "PFUDA Weight", "PHFxS Weight", "PFOS Weight")
  
  results8 = merge(results8, lipid_paths[,which(names(lipid_paths) != 'lipid')],
                          by.x = 'lipid',
                          by.y = 'log_names',
                          all.x = TRUE)
  
  results8$`95% CI Lower` = round(results8$`95% CI Lower`, 4)
  
  results8 = results8[,c("pathway", "lipid_abbr", "psi", '95% CI Lower', '95% CI Upper', 'Negative Weight', "Positive Weight", "PFNA Weight", "PFDEA Weight", "PFOA Weight", "Me-PFOSA-AcOH Weight", "PFUDA Weight", "PHFxS Weight", "PFOS Weight")]
  
  results8 = merge(results1b[which(results1b$pfas == 'pfna_log'),c('pathway', 'lipid_abbr')], results8,
                    by = c('pathway', 'lipid_abbr'),
                    all.x = TRUE)
  
  results8$perc_change_psi = (exp(results8$psi)-1)*100
  results8$'Perc Change 95% CI Lower' = (exp(results8$'95% CI Lower')-1)*100
  results8$'Perc Change 95% CI Upper' = (exp(results8$'95% CI Upper')-1)*100
  results8$mi_int = k
  results8mi = rbind(results8mi, results8)
  
}

results8mi_agg = results8mi %>%
  group_by(pathway, lipid_abbr) %>%
  summarise(perc_change_psi = mean(perc_change_psi))

results8mi$sig = ifelse(results8mi$"Perc Change 95% CI Lower" <= 0 & results8mi$"Perc Change 95% CI Upper" >= 0, 0, 1)

#write.csv(results8mi, '/Users/Himal/Biostatistics PhD/ART Lab/pfas_lipids_results8mi_20240318.csv',row.names = FALSE)

#write.csv(results8mi_agg, '/Users/Himal/Biostatistics PhD/ART Lab/pfas_lipids_results8miagg_20240318.csv',row.names = FALSE)

```

## Outputs for Tabling

### Correlations

#### Protect

**PFAS/Bioactive Lipids**

```{r}

df_cor_protect1 = df_cor_protect
df_cor_protect1[lower.tri(df_cor_protect1,diag=TRUE)]=NA # put NA
df_cor_protect1<-as.data.frame(as.table(df_cor_protect1)) # as a dataframe
df_cor_protect1<-na.omit(df_cor_protect1) # remove NA
df_cor_protect1 = df_cor_protect1[which(df_cor_protect1$Var2 %in% toupper(c('pfna', 'pfos')) & !(df_cor_protect1$Var1 %in%  toupper(c('pfna', 'pfos')))), ]
df_cor_protect1<-df_cor_protect1[with(df_cor_protect1, order(-Freq)), ] # order by correlation

```

```{r}

head(df_cor_protect1)

```

```{r}

tail(df_cor_protect1)

```

**Bioactive Lipids**

```{r}

df_cor_protect1 = df_cor_protect
df_cor_protect1[lower.tri(df_cor_protect1,diag=TRUE)]=NA # put NA
df_cor_protect1<-as.data.frame(as.table(df_cor_protect1)) # as a dataframe
df_cor_protect1<-na.omit(df_cor_protect1) # remove NA
df_cor_protect1 = df_cor_protect1[which(!(df_cor_protect1$Var2 %in% toupper(c('pfna', 'pfos'))) & !(df_cor_protect1$Var1 %in%  toupper(c('pfna', 'pfos')))), ]
df_cor_protect1<-df_cor_protect1[with(df_cor_protect1, order(-Freq)), ] # order by correlation

```

```{r}

head(df_cor_protect1)

```

```{r}

tail(df_cor_protect1)

```

**PFAS**

```{r}

df_cor_protect1 = df_cor_protect
df_cor_protect1[lower.tri(df_cor_protect1,diag=TRUE)]=NA # put NA
df_cor_protect1<-as.data.frame(as.table(df_cor_protect1)) # as a dataframe
df_cor_protect1<-na.omit(df_cor_protect1) # remove NA
df_cor_protect1 = df_cor_protect1[which(df_cor_protect1$Var2 %in% toupper(c('pfna', 'pfos')) & (df_cor_protect1$Var1 %in%  toupper(c('pfna', 'pfos')))), ]
df_cor_protect1<-df_cor_protect1[with(df_cor_protect1, order(-Freq)), ] # order by correlation

```

```{r}

head(df_cor_protect1)

```

```{r}

tail(df_cor_protect1)

```

#### CIOB

**PFAS/Bioactive Lipids**

```{r}

df_cor_ciob1 = df_cor_ciob
df_cor_ciob1[lower.tri(df_cor_ciob1,diag=TRUE)]=NA # put NA
df_cor_ciob1<-as.data.frame(as.table(df_cor_ciob1)) # as a dataframe
df_cor_ciob1<-na.omit(df_cor_ciob1) # remove NA
df_cor_ciob1 = df_cor_ciob1[which(df_cor_ciob1$Var2 %in% toupper(c('pfna', 'pfhpa', 'pfdea', 'pfoa', 'me_pfosa_acoh', 'et_pfosa_acoh', 'pfuda', 'pfhxs', 'pfos')) & !(df_cor_ciob1$Var1 %in% toupper(c('pfna', 'pfhpa', 'pfdea', 'pfoa', 'me_pfosa_acoh', 'et_pfosa_acoh', 'pfuda', 'pfhxs', 'pfos')))), ]
df_cor_ciob1<-df_cor_ciob1[with(df_cor_ciob1, order(-Freq)), ] # order by correlation

```

```{r}

head(df_cor_ciob1)

```

```{r}

tail(df_cor_ciob1)

```

**Bioactive Lipids**

```{r}

df_cor_ciob1 = df_cor_ciob
df_cor_ciob1[lower.tri(df_cor_ciob1,diag=TRUE)]=NA # put NA
df_cor_ciob1<-as.data.frame(as.table(df_cor_ciob1)) # as a dataframe
df_cor_ciob1<-na.omit(df_cor_ciob1) # remove NA
df_cor_ciob1 = df_cor_ciob1[which(!(df_cor_ciob1$Var2 %in% toupper(c('pfna', 'pfhpa', 'pfdea', 'pfoa', 'me_pfosa_acoh', 'et_pfosa_acoh', 'pfuda', 'pfhxs', 'pfos'))) & !(df_cor_ciob1$Var1 %in% toupper(c('pfna', 'pfhpa', 'pfdea', 'pfoa', 'me_pfosa_acoh', 'et_pfosa_acoh', 'pfuda', 'pfhxs', 'pfos')))), ]
df_cor_ciob1<-df_cor_ciob1[with(df_cor_ciob1, order(-Freq)), ] # order by correlation

```

```{r}

head(df_cor_ciob1)

```

```{r}

tail(df_cor_ciob1)

```

**PFAS**

```{r}

df_cor_ciob1 = df_cor_ciob
df_cor_ciob1[lower.tri(df_cor_ciob1,diag=TRUE)]=NA # put NA
df_cor_ciob1<-as.data.frame(as.table(df_cor_ciob1)) # as a dataframe
df_cor_ciob1<-na.omit(df_cor_ciob1) # remove NA
df_cor_ciob1 = df_cor_ciob1[which(df_cor_ciob1$Var2 %in% toupper(c('pfna', 'pfhpa', 'pfdea', 'pfoa', 'me_pfosa_acoh', 'et_pfosa_acoh', 'pfuda', 'pfhxs', 'pfos')) & (df_cor_ciob1$Var1 %in% toupper(c('pfna', 'pfhpa', 'pfdea', 'pfoa', 'me_pfosa_acoh', 'et_pfosa_acoh', 'pfuda', 'pfhxs', 'pfos')))), ]
df_cor_ciob1<-df_cor_ciob1[with(df_cor_ciob1, order(-Freq)), ] # order by correlation

```

```{r}

head(df_cor_ciob1)

```

```{r}

tail(df_cor_ciob1)

```

#### iKids

**PFAS/Bioactive Lipids**

```{r}

df_cor_ikids1 = df_cor_ikids
df_cor_ikids1[lower.tri(df_cor_ikids1,diag=TRUE)]=NA # put NA
df_cor_ikids1<-as.data.frame(as.table(df_cor_ikids1)) # as a dataframe
df_cor_ikids1<-na.omit(df_cor_ikids1) # remove NA
df_cor_ikids1 = df_cor_ikids1[which(df_cor_ikids1$Var2 %in% toupper(c('pfna', 'pfdea', 'pfoa', 'me_pfosa_acoh', 'pfuda', 'pfhxs', 'pfos')) & !(df_cor_ikids1$Var1 %in% toupper(c('pfna', 'pfdea', 'pfoa', 'me_pfosa_acoh', 'pfuda', 'pfhxs', 'pfos')))), ]
df_cor_ikids1<-df_cor_ikids1[with(df_cor_ikids1, order(-Freq)), ] # order by correlation

```

```{r}

head(df_cor_ikids1)

```

```{r}

tail(df_cor_ikids1)

```

**Bioactive Lipids**

```{r}

df_cor_ikids1 = df_cor_ikids
df_cor_ikids1[lower.tri(df_cor_ikids1,diag=TRUE)]=NA # put NA
df_cor_ikids1<-as.data.frame(as.table(df_cor_ikids1)) # as a dataframe
df_cor_ikids1<-na.omit(df_cor_ikids1) # remove NA
df_cor_ikids1 = df_cor_ikids1[which(!(df_cor_ikids1$Var2 %in% toupper(c('pfna', 'pfdea', 'pfoa', 'me_pfosa_acoh', 'pfuda', 'pfhxs', 'pfos'))) & !(df_cor_ikids1$Var1 %in% toupper(c('pfna', 'pfdea', 'pfoa', 'me_pfosa_acoh', 'pfuda', 'pfhxs', 'pfos')))), ]
df_cor_ikids1<-df_cor_ikids1[with(df_cor_ikids1, order(-Freq)), ] # order by correlation

```

```{r}

head(df_cor_ikids1)

```

```{r}

tail(df_cor_ikids1)

```

**PFAS Lipids**

```{r}

df_cor_ikids1 = df_cor_ikids
df_cor_ikids1[lower.tri(df_cor_ikids1,diag=TRUE)]=NA # put NA
df_cor_ikids1<-as.data.frame(as.table(df_cor_ikids1)) # as a dataframe
df_cor_ikids1<-na.omit(df_cor_ikids1) # remove NA
df_cor_ikids1 = df_cor_ikids1[which(df_cor_ikids1$Var2 %in% toupper(c('pfna', 'pfdea', 'pfoa', 'me_pfosa_acoh', 'pfuda', 'pfhxs', 'pfos')) & (df_cor_ikids1$Var1 %in% toupper(c('pfna', 'pfdea', 'pfoa', 'me_pfosa_acoh', 'pfuda', 'pfhxs', 'pfos')))), ]
df_cor_ikids1<-df_cor_ikids1[with(df_cor_ikids1, order(-Freq)), ] # order by correlation

```

```{r}

head(df_cor_ikids1)

```

```{r}

tail(df_cor_ikids1)

```

### Mixed Effect and Meta-Analysis Combined Tables

```{r}

meta3_merge = meta3[,c('pathway', 'lipid_abbr', 'variable_name', 'doubling_coef', 'doubling_cilo1', 'doubling_cihi1', 'p')]
names(meta3_merge) = c('pathway', 'lipid_abbr', 'variable_name', 'beta', 'cilo', 'cihi', 'p')
meta3_merge$cohort = 'meta3'

meta2_merge = meta2[,c('pathway', 'lipid_abbr', 'variable_name', 'doubling_coef', 'doubling_cilo1', 'doubling_cihi1', 'p')]
names(meta2_merge) = c('pathway', 'lipid_abbr', 'variable_name', 'beta', 'cilo', 'cihi', 'p')
meta2_merge$cohort = 'meta2'

results4b_merge = results4b[, c('pathway', 'lipid_abbr', 'variable_name', 'beta', 'cilo', 'cihi', 'p')]
results4b_merge$cohort = 'rand3'

results5b_merge = results5b[, c('pathway', 'lipid_abbr', 'variable_name', 'beta', 'cilo', 'cihi', 'p')]
results5b_merge$cohort = 'rand2'

meta_rand = rbind(meta3_merge, meta2_merge, results4b_merge, results5b_merge)

##write.csv(meta_rand, "/Users/Himal/Biostatistics PhD/ART Lab/meta_rand_raw_20240318.csv", row.names = FALSE)

meta_rand_sig = meta_rand[which(meta_rand$p <= .05), ]

meta_rand_sig_wide = dcast(data.table(meta_rand_sig), pathway+ lipid_abbr+ variable_name ~ cohort, value.var = c('beta', 'cilo', 'cihi', 'p'))
meta_rand_sig_wide = data.frame(meta_rand_sig_wide)

#write.csv(meta_rand_sig_wide, "/Users/Himal/Biostatistics PhD/ART Lab/meta_rand_sig_wide_20240318.csv", row.names = FALSE)

```

```{r}

```
